# Supplementary material for: Stakeholder perspectives towards the use of toxicants for managing wild pigs
Source: PLoS One. 2021 Feb 5;16(2):e0246457. doi: 10.1371/journal.pone.0246457 (PMC7870098; doi:10.1371/journal.pone.0246457)
Supplement: S1 File — (XLSX) [file pone.0246457.s002.xlsx]

## Sheet: Survey Responses
Origin	Q1	Q2	Q3	Q4	Q5	6	7	8	9	10	11	12	13	14	15	16	17	18	19	20	21	22	23	24	25	26	27	28	29	30	31	32	33	34	35	36	37	38	38 (other)	39	40	40 (other)	41	42	43	44	44 (other)	45
ADCNR	I am neutral towards them	Stay the same	Slightly unimportant	Neutral	Neutral	Completely support	Completely support	Completely support	Completely support	Completely support	Somewhat concerned	Extremely concerned	Neutral	Neutral	Somewhat concerned	Somewhat concerned	Somewhat concerned	Somewhat concerned	Extremely concerned	Extremely concerned	Extremely concerned	Somewhat concerned	Neutral	Somewhat high priority	Somewhat low priority	Somewhat low priority	Somewhat high priority	Somewhat high priority	Somewhat high priority	High priority	Neutral	Neutral	High priority	Very low priority	63	Male	Master's degree	Caucasian		$150,000 or more	I have lived in Alabama for ____ year(s) (fill in the blank)	54	Town/city with many neighbors	Yes	20-25	Hunting		Once a week
ADCNR	I dislike them a lot	Completely eradicated	Extremely important	Completely acceptable	Completely acceptable	Completely support	Completely support	Do not support at all	Completely support	Do not support at all	Totally unconcerned	Totally unconcerned	Totally unconcerned	Somewhat concerned	Somewhat concerned	Totally unconcerned	Totally unconcerned	Totally unconcerned	Somewhat unconcerned	Somewhat unconcerned	Somewhat unconcerned	Somewhat unconcerned	Totally unconcerned	Somewhat high priority	Very low priority	High priority	Very low priority	Very low priority	Very low priority	Low priority	Very low priority	Very low priority	Very low priority	Very low priority	58	Male	Bachelor's degree	Caucasian		$150,000 or more	I have lived in Alabama for ____ year(s) (fill in the blank)	59	Town/city with many neighbors	Yes	1000	Forest products/timber		Few times a year
ADCNR	I dislike them	Decreased drastically	Extremely important	Completely unacceptable	Completely unacceptable	Completely support	Neutral	Neutral	Neutral	Neutral	Extremely concerned	Extremely concerned	Neutral	Neutral	Somewhat concerned	Somewhat concerned	Somewhat concerned	Somewhat concerned	Somewhat concerned	Somewhat concerned	Extremely concerned	Extremely concerned	Extremely concerned	High priority	Very low priority	Very high priority	Very high priority	Somewhat high priority	Very high priority	Somewhat high priority	Somewhat high priority	High priority	Neutral	Very low priority	56	Male	Bachelor's degree	Caucasian		$100,000-$149,999	I have lived in Alabama for ____ year(s) (fill in the blank)	61	Town/city with many neighbors	Yes	2 acres	Residential		I live on my property
ADCNR	I dislike them a lot	Decrease moderately	Extremely important	Completely unacceptable	Completely unacceptable	Do not support at all	Do not support at all	Do not support at all	Do not support at all	Do not support at all	Extremely concerned	Extremely concerned	Neutral	Neutral	Extremely concerned	Extremely concerned	Extremely concerned	Extremely concerned	Extremely concerned	Extremely concerned	Extremely concerned	Extremely concerned	Extremely concerned	Neutral	Neutral	Neutral	Neutral	Neutral	Neutral	Neutral	Neutral	Neutral	Neutral	Very low priority	64	Male	High school/GED	Caucasian		$100,000-$149,999	I have lived in Alabama for ____ year(s) (fill in the blank)	54	Rural area with few neighbors	Yes	2	Residential		I live on my property
ADCNR	I dislike them a lot	Decreased drastically	Neutral	Somewhat unacceptable	Somewhat unacceptable	Somewhat support	Somewhat support	Somewhat do not support	Somewhat support	Do not support at all	Somewhat unconcerned	Somewhat unconcerned	Somewhat unconcerned	Somewhat concerned	Neutral	Somewhat concerned	Somewhat concerned	Somewhat concerned	Somewhat concerned	Somewhat concerned	Somewhat concerned	Somewhat concerned	Neutral	Somewhat high priority	Somewhat high priority	Somewhat high priority	Somewhat low priority	Somewhat high priority	Somewhat high priority	Somewhat high priority	Low priority	Neutral	Somewhat high priority	Very low priority	63	Female	Some college, but no degree	Caucasian		$35,000-$49,999	I have lived in Alabama for ____ year(s) (fill in the blank)	54	Outside a town with scattered neighbors	Yes	20	Residential		Once a month
ADCNR	I am neutral towards them	Decrease moderately	Slightly unimportant	Completely unacceptable	Completely unacceptable	Do not support at all	Do not support at all	Do not support at all	Do not support at all	Do not support at all	Extremely concerned	Somewhat concerned	Neutral	Neutral	Somewhat concerned	Somewhat concerned	Somewhat concerned	Somewhat concerned	Somewhat concerned	Somewhat concerned	Somewhat concerned	Somewhat concerned	Extremely concerned	Somewhat high priority	Low priority	Somewhat high priority	Neutral	Somewhat high priority	Somewhat high priority	Neutral	Neutral	Somewhat high priority	Somewhat high priority	Very low priority	56	Male	Bachelor's degree	Caucasian		$100,000-$149,999	I have lived in Alabama for ____ year(s) (fill in the blank)	61	Outside a town with scattered neighbors	Yes	75	Hunting		Once a week
ADCNR	I dislike them a lot	Decreased drastically	Extremely important	Completely acceptable	Completely acceptable	Completely support	Completely support	Neutral	Completely support	Somewhat support	Neutral	Somewhat unconcerned	Somewhat unconcerned	Somewhat unconcerned	Extremely concerned	Extremely concerned	Extremely concerned	Extremely concerned	Neutral	Somewhat concerned	Somewhat concerned	Somewhat concerned	Somewhat concerned	Very high priority	Very low priority	Very high priority	Low priority	Very high priority	Very high priority	Very high priority	Very high priority	Very high priority	Very high priority	Very low priority	91	Male	Associates degree	Caucasian		$50,000-$74,999	I have lived in Alabama for ____ year(s) (fill in the blank)	26	Rural area with few neighbors	No
ADCNR	I dislike them a lot	Decreased drastically	Neutral	Completely acceptable	Somewhat unacceptable	Somewhat support	Somewhat support	Somewhat support	Somewhat support	Neutral	Totally unconcerned	Totally unconcerned	Neutral	Neutral	Somewhat concerned	Extremely concerned	Somewhat concerned	Extremely concerned	Somewhat concerned	Somewhat concerned	Somewhat unconcerned	Somewhat concerned	Neutral	Somewhat high priority	Very low priority	Somewhat high priority	Somewhat high priority	Somewhat high priority	Somewhat high priority	Somewhat high priority	Somewhat low priority	Neutral	Somewhat high priority	Very low priority	68	Male	Some college, but no degree	Caucasian		$75,000-$99,999	I have lived in Alabama for ____ year(s) (fill in the blank)	49	Outside a town with scattered neighbors	Yes	15	Residential		I live on my property
ADCNR	I dislike them a lot	Decreased drastically	Slightly important	Somewhat acceptable	Completely unacceptable	Completely support	Completely support	Completely support	Do not support at all	Do not support at all	Totally unconcerned	Extremely concerned	Totally unconcerned	Totally unconcerned	Totally unconcerned	Extremely concerned	Extremely concerned	Extremely concerned	Extremely concerned	Extremely concerned	Extremely concerned	Extremely concerned	Somewhat unconcerned	High priority	Very low priority	Very high priority	Very low priority	Somewhat low priority	Very low priority	Very high priority	Very low priority	Very low priority	Very low priority	Very low priority	1956	Male	Bachelor's degree	Caucasian		$150,000 or more	I have lived in Alabama for ____ year(s) (fill in the blank)	61	Town/city with many neighbors	Yes	43	Residential		Few times a year
ADCNR	I dislike them a lot	Completely eradicated	Extremely important	Completely acceptable	Somewhat acceptable	Completely support	Somewhat support	Somewhat support	Somewhat support	Somewhat support	Neutral	Somewhat concerned	Totally unconcerned	Totally unconcerned	Totally unconcerned	Somewhat concerned	Somewhat unconcerned	Somewhat unconcerned	Neutral	Somewhat concerned	Somewhat concerned	Neutral	Totally unconcerned	Very high priority	Very low priority	Very high priority	Very high priority	Somewhat low priority	Very high priority	Somewhat high priority	Somewhat high priority	Somewhat high priority	High priority	Very low priority	61	Male	Some college, but no degree	Caucasian		$150,000 or more	I have lived in Alabama for ____ year(s) (fill in the blank)		Rural area with few neighbors	Yes	150	Hunting		Once a week
ADCNR	I dislike them a lot	Completely eradicated	Extremely important	Completely acceptable	Somewhat acceptable	Completely support	Neutral	Completely support	Completely support	Do not support at all	Totally unconcerned	Somewhat concerned	Neutral	Neutral	Totally unconcerned	Somewhat concerned	Somewhat concerned	Somewhat concerned	Neutral	Neutral	Somewhat concerned	Neutral	Totally unconcerned	Somewhat high priority	Very low priority	Very high priority	Very low priority	Somewhat high priority	Somewhat low priority	Neutral	Neutral	Somewhat high priority	Somewhat low priority	Very low priority	59	Male	Some college, but no degree	Caucasian		$50,000-$74,999	I have lived in Alabama for ____ year(s) (fill in the blank)	58	Town/city with many neighbors	Yes	600	Forest products/timber		Once a week
ADCNR	I dislike them a lot	Completely eradicated	Extremely important	Completely acceptable	Somewhat acceptable	Completely support	Completely support	Completely support	Completely support	Completely support	Totally unconcerned	Somewhat concerned	Somewhat concerned	Somewhat concerned	Totally unconcerned	Extremely concerned	Extremely concerned	Extremely concerned	Somewhat concerned	Somewhat unconcerned		Extremely concerned	Somewhat unconcerned	Very high priority	Very low priority	Very high priority	Very high priority		Very high priority	Very high priority	Very high priority	Very high priority	Very high priority	Very low priority	65	Male	Bachelor's degree	Caucasian		$75,000-$99,999	I have lived in Alabama for ____ year(s) (fill in the blank)	52	Town/city with many neighbors	No
ADCNR	I dislike them a lot	Decreased drastically	Neutral	Neutral	Neutral	Somewhat support	Somewhat support	Somewhat support	Somewhat support	Do not support at all	Neutral	Extremely concerned	Neutral	Extremely concerned	Somewhat unconcerned	Extremely concerned	Extremely concerned	Extremely concerned	Neutral	Extremely concerned	Totally unconcerned	Extremely concerned	Neutral	Somewhat high priority	Very low priority	Somewhat high priority	Neutral	High priority	Neutral	Neutral	Very low priority	Somewhat low priority	Neutral	Very low priority		Male	Doctorate	Caucasian			I have lived in Alabama for ____ year(s) (fill in the blank)	50	Town/city with many neighbors	Yes		Residential		I live on my property
ADCNR	I somewhat dislike them	Completely eradicated	Extremely important	Completely acceptable	Somewhat acceptable	Completely support	Completely support	Completely support	Neutral	Do not support at all	Totally unconcerned	Somewhat concerned	Somewhat concerned	Neutral	Totally unconcerned	Somewhat concerned	Somewhat concerned	Somewhat concerned	Somewhat unconcerned	Somewhat concerned	Somewhat concerned	Somewhat concerned	Totally unconcerned	Very high priority	Very low priority	Very high priority	Neutral	Low priority	Very high priority	Very low priority	Very low priority	Somewhat low priority	Low priority	Very low priority	68	Male	High school/GED	Caucasian		$35,000-$49,999	I have lived in Alabama for ____ year(s) (fill in the blank)	35	Town/city with many neighbors	No
ADCNR	I am neutral towards them	Decreased drastically	Extremely important	Somewhat acceptable	Somewhat acceptable	Do not support at all	Do not support at all	Completely support	Do not support at all	Completely support	Extremely concerned	Extremely concerned	Neutral	Neutral	Extremely concerned	Extremely concerned	Extremely concerned	Extremely concerned	Extremely concerned	Extremely concerned	Extremely concerned	Extremely concerned	Neutral	Very high priority	Very low priority	Very high priority	Neutral	Very high priority	Very high priority	High priority	Very high priority	High priority		Very low priority	64	Male	Master's degree	African American		$100,000-$149,999	I have lived in Alabama for ____ year(s) (fill in the blank)	54 years	Rural area with few neighbors	Yes	40 acres	Hunting		I live on my property
ADCNR	I dislike them a lot	Decreased drastically	Slightly important	Somewhat acceptable	Somewhat acceptable	Somewhat support	Somewhat support	Somewhat support	Completely support	Neutral	Somewhat unconcerned	Somewhat unconcerned	Somewhat unconcerned	Somewhat unconcerned	Somewhat unconcerned	Somewhat unconcerned	Neutral	Neutral	Neutral	Somewhat concerned	Somewhat concerned	Somewhat concerned	Somewhat concerned	Somewhat high priority	Very low priority	Very high priority	Somewhat high priority	Neutral	Somewhat high priority	Somewhat high priority	Neutral	Neutral	Neutral	Very low priority	57	Male	Some college, but no degree	Caucasian		$100,000-$149,999	I have lived in Alabama for ____ year(s) (fill in the blank)	53	Town/city with many neighbors	No
ADCNR	I dislike them a lot	Completely eradicated	Extremely important	Completely acceptable	Neutral	Completely support	Completely support	Do not support at all	Completely support	Do not support at all	Neutral	Neutral	Neutral	Neutral	Neutral	Neutral	Neutral	Neutral	Neutral	Neutral	Neutral			Neutral	Very low priority	High priority	Neutral	Neutral	High priority	High priority	Neutral	High priority	Neutral	Very low priority	66	Male	Bachelor's degree	Caucasian		$150,000 or more	I have lived in Alabama for ____ year(s) (fill in the blank)	50	Town/city with many neighbors	No
ADCNR	I dislike them a lot	Completely eradicated	Extremely important	Completely acceptable	Completely acceptable	Somewhat support	Neutral	Neutral	Somewhat support	Do not support at all	Totally unconcerned	Totally unconcerned	Totally unconcerned	Totally unconcerned	Neutral	Neutral	Somewhat unconcerned	Neutral	Somewhat unconcerned	Somewhat unconcerned	Somewhat unconcerned	Somewhat unconcerned	Totally unconcerned	High priority	Very low priority	Very high priority	Neutral	Somewhat high priority	Neutral	Very high priority	Low priority	Neutral	Somewhat high priority	Very low priority	68	Male	Doctorate	Caucasian		$150,000 or more	I have lived in Alabama for ____ year(s) (fill in the blank)	49	Town/city with many neighbors	Yes	550	Hunting		Once a week
ADCNR	I dislike them a lot	Completely eradicated	Extremely important	Completely acceptable	Neutral		Completely support	Completely support		Neutral	Somewhat unconcerned	Extremely concerned	Neutral	Extremely concerned	Neutral	Extremely concerned	Extremely concerned	Extremely concerned	Neutral	Extremely concerned	Extremely concerned	Totally unconcerned	Totally unconcerned	High priority	Very low priority	Very high priority	Very low priority	Neutral	High priority	Very high priority	Somewhat high priority	Very high priority	Very high priority	Very low priority	1966	Male	Bachelor's degree	Caucasian		$150,000 or more	I have lived in Alabama for ____ year(s) (fill in the blank)	52	Outside a town with scattered neighbors	Yes	40	Other (please specify)	investment	I live on my property
ADCNR	I dislike them	Completely eradicated	Extremely unimportant	Completely acceptable	Completely unacceptable	Completely support	Completely support	Completely support	Completely support	Somewhat do not support	Extremely concerned	Extremely concerned	Somewhat unconcerned	Somewhat concerned	Extremely concerned	Somewhat concerned	Somewhat concerned	Somewhat concerned	Extremely concerned	Somewhat concerned	Extremely concerned	Extremely concerned	Neutral	Somewhat high priority	Very low priority	Very high priority	Very high priority	Very high priority	Very high priority	Very high priority	Very low priority	High priority	Somewhat high priority	Neutral	56	Male	Master's degree	Caucasian		$75,000-$99,999	I have lived in Alabama for ____ year(s) (fill in the blank)	62	Town/city with many neighbors	No
ADCNR	I dislike them	Decreased drastically	Slightly important	Neutral	Completely unacceptable	Completely support	Neutral	Do not support at all	Completely support	Completely support	Totally unconcerned	Extremely concerned	Somewhat unconcerned	Somewhat unconcerned	Somewhat unconcerned	Extremely concerned	Extremely concerned	Extremely concerned	Extremely concerned	Extremely concerned	Extremely concerned	Extremely concerned	Neutral	High priority	Very low priority	Very high priority	High priority	Very high priority	Very high priority	High priority	Very high priority	High priority	High priority	Very low priority	60	Male	Vocational/professional certification	Caucasian		$75,000-$99,999	I have lived in Alabama for ____ year(s) (fill in the blank)	50	Outside a town with scattered neighbors	Yes	10	Residential		I live on my property
ADCNR	I dislike them	Completely eradicated	Extremely important	Neutral	Somewhat unacceptable	Completely support	Completely support	Completely support	Completely support	Completely support	Totally unconcerned	Extremely concerned	Totally unconcerned	Totally unconcerned	Totally unconcerned	Somewhat concerned	Somewhat concerned	Somewhat concerned	Somewhat concerned	Extremely concerned	Somewhat concerned	Totally unconcerned	Totally unconcerned	Neutral	Very low priority	High priority	Very high priority	Neutral	Neutral	Somewhat high priority	Neutral	Somewhat high priority	Somewhat high priority	Very low priority	68	Male	Vocational/professional certification	Caucasian		$100,000-$149,999	I have lived in Alabama for ____ year(s) (fill in the blank)	50	Outside a town with scattered neighbors	Yes	40 acres	Residential		I live on my property
ADCNR	I dislike them a lot	Completely eradicated	Extremely important	Completely acceptable	Completely acceptable	Completely support	Completely support	Completely support	Completely support	Completely support	Totally unconcerned	Somewhat unconcerned	Neutral	Somewhat concerned	Totally unconcerned	Extremely concerned	Somewhat concerned	Extremely concerned	Extremely concerned	Extremely concerned	Somewhat unconcerned	Extremely concerned	Totally unconcerned	Neutral	Very low priority	Very high priority	Very high priority	Somewhat high priority	Somewhat high priority	Very high priority	Very high priority	Very high priority	High priority	Very low priority	87	Male	Bachelor's degree	Caucasian		$75,000-$99,999	I have lived in Alabama for ____ year(s) (fill in the blank)	30	Town/city with many neighbors	Yes	40	Forest products/timber		Once a week
ADCNR	I am neutral towards them	Decrease moderately	Slightly important	Somewhat unacceptable	Completely unacceptable	Do not support at all	Do not support at all	Do not support at all	Do not support at all	Do not support at all	Somewhat unconcerned	Extremely concerned	Somewhat unconcerned	Somewhat unconcerned	Somewhat unconcerned	Somewhat concerned	Somewhat concerned	Somewhat concerned	Somewhat concerned	Extremely concerned	Extremely concerned	Somewhat concerned	Neutral	Somewhat high priority	Somewhat low priority	Somewhat high priority	Somewhat high priority	Somewhat low priority	Neutral	Somewhat low priority	Very low priority	Very low priority	Somewhat high priority	Very low priority	59	Male	Vocational/professional certification	Caucasian		$75,000-$99,999	I have lived in Alabama for ____ year(s) (fill in the blank)	55	Town/city with many neighbors	No
ADCNR	I dislike them a lot	Completely eradicated	Slightly important	Somewhat acceptable	Somewhat acceptable	Neutral	Somewhat do not support	Somewhat support	Somewhat support	Do not support at all	Somewhat concerned	Somewhat concerned	Somewhat concerned	Extremely concerned	Somewhat concerned	Somewhat concerned	Neutral	Somewhat concerned	Somewhat concerned	Somewhat concerned	Neutral	Somewhat concerned	Somewhat unconcerned	Somewhat high priority	Very low priority	Somewhat high priority	Somewhat high priority	Somewhat low priority	Low priority	Neutral	Low priority	Low priority	Very low priority	Very low priority	1961	Male	Bachelor's degree	Caucasian		$150,000 or more	I have lived in Alabama for ____ year(s) (fill in the blank)	56	Outside a town with scattered neighbors	Yes	400	Forest products/timber		Once a month
ADCNR	I dislike them a lot	Decreased drastically	Slightly important	Somewhat acceptable	Completely unacceptable	Completely support	Neutral	Neutral	Neutral	Do not support at all	Totally unconcerned	Extremely concerned	Totally unconcerned	Extremely concerned	Totally unconcerned	Extremely concerned	Extremely concerned	Extremely concerned	Neutral	Neutral	Extremely concerned	Extremely concerned	Neutral	Neutral	Very low priority	Very high priority	Neutral	Neutral	Very low priority	Very low priority	Very low priority	Very low priority	Very low priority	Very low priority		Male	Associates degree				I have lived in Alabama for ____ year(s) (fill in the blank)	53	Town/city with many neighbors	Yes	N/A	Other (please specify)	leasing income/recreational	Once a week
ADCNR	I dislike them a lot	Completely eradicated	Slightly important	Somewhat acceptable	Somewhat acceptable	Completely support	Completely support	Completely support	Completely support	Completely support	Totally unconcerned	Neutral	Neutral	Neutral		Somewhat unconcerned	Extremely concerned	Extremely concerned	Extremely concerned	Extremely concerned	Somewhat concerned	Neutral	Neutral	High priority	Very low priority	Very high priority	Low priority	Low priority	Neutral	Neutral	Low priority	Somewhat high priority	Very high priority	Very low priority	1963	Male	High school/GED	Caucasian		$50,000-$74,999	I have lived in Alabama for ____ year(s) (fill in the blank)	51	Outside a town with scattered neighbors	Yes	50 ACRES	Residential		I live on my property
ADCNR	I dislike them a lot	Completely eradicated	Extremely important	Completely acceptable	Completely acceptable	Completely support	Completely support	Completely support	Completely support	Completely support	Extremely concerned	Extremely concerned	Neutral	Neutral	Extremely concerned	Neutral	Extremely concerned	Extremely concerned	Extremely concerned	Extremely concerned	Extremely concerned	Extremely concerned	Neutral	High priority	Very low priority	Very high priority	Very high priority	High priority	High priority	Very high priority	High priority	High priority	High priority	Very low priority	1964	Male	Vocational/professional certification	Caucasian		$75,000-$99,999	I have lived in Alabama for ____ year(s) (fill in the blank)	50	Rural area with few neighbors	Yes	152	Farming		I live on my property
ADCNR	I am neutral towards them	Decrease slightly	Extremely unimportant	Completely unacceptable	Completely unacceptable	Completely support	Completely support	Completely support	Completely support	Completely support	Extremely concerned	Extremely concerned	Extremely concerned	Extremely concerned	Extremely concerned	Extremely concerned	Extremely concerned	Extremely concerned	Extremely concerned	Somewhat concerned	Extremely concerned	Extremely concerned	Extremely concerned	High priority	Very low priority	Somewhat low priority	Somewhat low priority	Somewhat low priority	Somewhat low priority	Very low priority	Very low priority	High priority	Somewhat low priority	Very low priority	1963	Male	Some college, but no degree	Caucasian		$100,000-$149,999	I have lived in Alabama for ____ year(s) (fill in the blank)	43	Town/city with many neighbors	Yes	5	Residential		I live on my property
ADCNR	I somewhat dislike them	Decrease slightly	Slightly important	Completely unacceptable	Completely unacceptable	Completely support	Somewhat support	Somewhat support	Completely support	Completely support	Extremely concerned	Neutral	Somewhat concerned	Extremely concerned	Extremely concerned	Extremely concerned	Extremely concerned	Extremely concerned	Extremely concerned	Extremely concerned	Extremely concerned	Somewhat concerned	Somewhat concerned	Neutral	Somewhat low priority	Somewhat high priority	Neutral	Somewhat high priority	Somewhat high priority	Somewhat high priority	Somewhat high priority	Somewhat high priority	Somewhat high priority	Neutral	1964	Male	Bachelor's degree	Caucasian		$150,000 or more	I have lived in Alabama for ____ year(s) (fill in the blank)	54	Rural area with few neighbors	Yes	52	Farming		I live on my property
ADCNR	I am neutral towards them	Decrease moderately	Slightly unimportant	Completely acceptable	Somewhat acceptable	Somewhat support	Somewhat support	Completely support	Completely support	Completely support	Somewhat concerned	Neutral	Somewhat concerned	Somewhat concerned	Somewhat unconcerned	Extremely concerned	Extremely concerned	Somewhat concerned	Somewhat unconcerned	Somewhat unconcerned	Somewhat concerned	Totally unconcerned	Totally unconcerned	Somewhat high priority	Low priority	High priority	Very high priority	Very low priority	Somewhat low priority	Low priority	Very low priority	High priority	Somewhat high priority	Very low priority	63	Male	Some college, but no degree	Caucasian		$150,000 or more	I have lived in Alabama for ____ year(s) (fill in the blank)	43	Town/city with many neighbors	Yes	1	Residential		I live on my property
ADCNR	I dislike them a lot	Completely eradicated	Extremely important	Completely acceptable	Completely acceptable	Somewhat support	Completely support	Completely support	Somewhat support	Do not support at all	Totally unconcerned	Somewhat concerned	Totally unconcerned	Somewhat concerned	Totally unconcerned	Somewhat concerned	Somewhat concerned	Somewhat concerned	Neutral	Somewhat concerned	Neutral	Totally unconcerned	Somewhat unconcerned	High priority	Very low priority	Very high priority	High priority	High priority	Low priority	Very high priority	Somewhat high priority	High priority	Somewhat high priority	Very low priority	1974	Male	Associates degree	Caucasian		$100,000-$149,999	I have lived in Alabama for ____ year(s) (fill in the blank)	43	Outside a town with scattered neighbors	Yes	125	Hunting		Once a week
ADCNR	I dislike them	Decreased drastically	Neutral	Somewhat acceptable	Somewhat acceptable	Completely support	Neutral	Neutral	Completely support	Completely support	Somewhat unconcerned	Somewhat concerned	Somewhat unconcerned	Somewhat unconcerned	Totally unconcerned	Extremely concerned	Extremely concerned	Extremely concerned	Somewhat concerned	Somewhat concerned	Somewhat concerned	Somewhat concerned	Somewhat unconcerned	Somewhat low priority	Low priority	Low priority	Low priority	Somewhat high priority	Low priority	Low priority	Low priority	Low priority	Somewhat low priority	Very low priority	62	Male	Vocational/professional certification	Caucasian		$150,000 or more	I have lived in Alabama for ____ year(s) (fill in the blank)	55	Town/city with many neighbors	Yes	4	Residential		I live on my property
ADCNR	I somewhat dislike them	Increase slightly	Extremely unimportant	Completely unacceptable	Completely unacceptable	Do not support at all	Do not support at all	Do not support at all	Do not support at all	Do not support at all	Extremely concerned	Extremely concerned	Extremely concerned	Extremely concerned	Extremely concerned	Extremely concerned	Extremely concerned	Extremely concerned	Extremely concerned	Extremely concerned	Extremely concerned	Neutral	Neutral	Somewhat high priority	Low priority	Low priority	Very low priority	Somewhat high priority	Low priority	Low priority	Low priority	Very low priority	Low priority	Very low priority	57	Male	Doctorate	Caucasian		$150,000 or more	I have lived in Alabama for ____ year(s) (fill in the blank)	60	Outside a town with scattered neighbors	Yes	350	Hunting		Few times a year
ADCNR	I dislike them a lot	Decreased drastically	Neutral	Completely unacceptable	Completely unacceptable	Do not support at all	Do not support at all	Do not support at all	Do not support at all	Do not support at all	Extremely concerned	Extremely concerned	Extremely concerned	Extremely concerned	Extremely concerned	Extremely concerned	Extremely concerned	Extremely concerned	Extremely concerned	Extremely concerned	Extremely concerned	Extremely concerned	Neutral	Neutral	Very low priority	High priority	Neutral	Somewhat high priority	Somewhat high priority	Neutral	Neutral	High priority	Very high priority	Very low priority	59	Male	Vocational/professional certification	Caucasian		$100,000-$149,999	I have lived in Alabama for ____ year(s) (fill in the blank)	58	Town/city with many neighbors	No
ADCNR	I dislike them a lot	Completely eradicated	Extremely important	Completely acceptable	Somewhat acceptable	Completely support	Completely support	Somewhat do not support	Do not support at all	Do not support at all	Extremely concerned	Somewhat concerned	Neutral	Neutral	Totally unconcerned	Somewhat concerned	Somewhat concerned	Extremely concerned	Somewhat concerned	Somewhat concerned	Somewhat concerned	Extremely concerned	Extremely concerned	Very high priority	Very low priority	Very high priority	Very high priority	Very high priority	Somewhat high priority	Very high priority	Somewhat high priority	Very high priority	Very high priority	Very low priority	1966	Male	Some college, but no degree	Caucasian		$50,000-$74,999	I have lived in Alabama for ____ year(s) (fill in the blank)	51	Town/city with many neighbors	Yes	1 ACRE	Residential		I live on my property
ADCNR	I dislike them	Decreased drastically	Extremely important	Somewhat acceptable	Somewhat unacceptable	Completely support	Completely support	Completely support	Completely support	Neutral	Somewhat concerned	Extremely concerned	Somewhat concerned	Somewhat concerned	Somewhat concerned	Extremely concerned	Extremely concerned	Extremely concerned	Extremely concerned	Extremely concerned	Extremely concerned	Somewhat concerned	Somewhat unconcerned	Very high priority	Very low priority	Very high priority	Somewhat high priority	Somewhat high priority	Somewhat high priority	High priority	Somewhat high priority	Somewhat high priority	Somewhat high priority	Very low priority	56	Male	Bachelor's degree	Caucasian		$100,000-$149,999	I have lived in Alabama for ____ year(s) (fill in the blank)	35	Town/city with many neighbors	Yes	1000	Forest products/timber		Once a week
ADCNR	I dislike them a lot	Completely eradicated	Extremely important	Completely acceptable	Completely acceptable	Neutral	Completely support	Completely support	Completely support	Completely support	Totally unconcerned	Neutral	Totally unconcerned	Totally unconcerned	Extremely concerned	Somewhat concerned	Somewhat concerned	Somewhat concerned	Neutral	Somewhat concerned	Extremely concerned	Neutral	Totally unconcerned	High priority	Very low priority	High priority	Very low priority	High priority	Neutral	High priority	High priority	Neutral	High priority	Very low priority	56	Male	Some college, but no degree	Caucasian		$150,000 or more	I have lived in Alabama for ____ year(s) (fill in the blank)	63	Rural area with few neighbors	Yes	400	Forest products/timber		I live on my property
ADCNR	I somewhat dislike them	Increase slightly	Slightly important	Somewhat unacceptable	Completely unacceptable	Do not support at all	Do not support at all	Do not support at all	Do not support at all	Somewhat support	Extremely concerned	Extremely concerned	Neutral	Neutral	Extremely concerned	Somewhat concerned	Somewhat concerned	Somewhat concerned	Somewhat concerned	Neutral	Somewhat concerned	Neutral	Neutral	Somewhat low priority	Somewhat low priority	Somewhat low priority	Very low priority	Somewhat high priority	Very low priority	Low priority	Very low priority	Very low priority	Somewhat high priority	Very low priority	59	Male	Bachelor's degree	Caucasian		$150,000 or more	I have lived in Alabama for ____ year(s) (fill in the blank)	40	Rural area with few neighbors	Yes	1	Residential		I live on my property
ADCNR	I dislike them	Decreased drastically	Extremely important	Somewhat acceptable	Somewhat acceptable			Somewhat support	Somewhat support	Completely support	Neutral	Extremely concerned		Extremely concerned	Neutral	Extremely concerned	Extremely concerned	Extremely concerned	Somewhat concerned	Extremely concerned	Extremely concerned	Somewhat concerned	Neutral	High priority	Very low priority	Very high priority	Very low priority	Very high priority	Somewhat high priority	Neutral	Neutral	Neutral	Very low priority	Very low priority	1961	Male	High school/GED	Caucasian		$75,000-$99,999	I have lived in Alabama for ____ year(s) (fill in the blank)	56	Rural area with few neighbors	Yes	20	Residential		I live on my property
ADCNR	I dislike them a lot	Completely eradicated	Extremely important	Completely unacceptable	Completely unacceptable	Completely support	Completely support	Somewhat support	Completely support	Somewhat do not support	Somewhat unconcerned	Somewhat concerned	Somewhat unconcerned	Somewhat unconcerned	Totally unconcerned	Somewhat unconcerned	Somewhat unconcerned	Somewhat unconcerned	Neutral	Somewhat concerned	Neutral	Somewhat concerned	Somewhat concerned	Somewhat high priority	Very low priority	Somewhat high priority	Somewhat high priority	Somewhat high priority	Somewhat high priority	High priority	High priority	Somewhat high priority	High priority	Very low priority	55	Male	Some college, but no degree	Caucasian		$75,000-$99,999	I have lived in Alabama for ____ year(s) (fill in the blank)		Outside a town with scattered neighbors	Yes	3	Residential		I live on my property
ADCNR	I dislike them a lot	Decreased drastically	Extremely important	Completely acceptable	Completely acceptable	Do not support at all	Do not support at all	Do not support at all	Completely support	Do not support at all	Totally unconcerned	Extremely concerned	Somewhat concerned	Extremely concerned	Totally unconcerned	Extremely concerned	Extremely concerned	Extremely concerned	Somewhat concerned	Extremely concerned	Somewhat concerned	Extremely concerned	Totally unconcerned	Very high priority	Very low priority	Very high priority	Very high priority	Somewhat high priority	Somewhat low priority	Somewhat high priority	Somewhat high priority	Somewhat high priority	Somewhat high priority	Very low priority	68	Male	Bachelor's degree	Caucasian		$150,000 or more	I have lived in Alabama for ____ year(s) (fill in the blank)	50	Town/city with many neighbors	No
ADCNR	I am neutral towards them	Stay the same	Extremely important	Neutral	Completely unacceptable											Somewhat concerned														Very high priority					53	Male	Bachelor's degree	African American		$100,000-$149,999	I have lived in Alabama for ____ year(s) (fill in the blank)	64	Town/city with many neighbors	Yes	5	Leasing		Few times a year
ADCNR	I dislike them a lot	Decreased drastically	Extremely unimportant	Completely acceptable	Completely acceptable	Somewhat support	Completely support	Completely support	Somewhat support	Somewhat do not support	Totally unconcerned	Somewhat concerned	Somewhat unconcerned	Somewhat unconcerned	Totally unconcerned	Somewhat concerned	Neutral	Somewhat unconcerned	Somewhat concerned	Somewhat concerned	Neutral	Somewhat concerned	Totally unconcerned	Somewhat high priority	Very low priority	High priority	High priority	Somewhat high priority	Somewhat high priority	High priority	Neutral	High priority	High priority	Very low priority	57	Male	Bachelor's degree	Caucasian		$100,000-$149,999	I have lived in Alabama for ____ year(s) (fill in the blank)	50	Outside a town with scattered neighbors	Yes	5	Residential		I live on my property
ADCNR	I dislike them a lot	Decreased drastically	Slightly important	Completely unacceptable	Neutral	Somewhat do not support	Somewhat do not support	Somewhat support	Somewhat support	Somewhat support	Extremely concerned	Extremely concerned	Extremely concerned	Somewhat concerned	Neutral	Extremely concerned	Extremely concerned	Somewhat concerned	Extremely concerned	Extremely concerned	Somewhat concerned	Somewhat concerned	Neutral	Somewhat low priority	Neutral	Very high priority	Somewhat high priority	Somewhat high priority	Somewhat low priority	Somewhat high priority	Neutral	Somewhat high priority	Very low priority	Very low priority	63	Male	Bachelor's degree	Caucasian		$25,000-$34,999	I have lived in Alabama for ____ year(s) (fill in the blank)	53	Town/city with many neighbors	Yes	35thousand	Forest products/timber		Once a month
ADCNR	I dislike them a lot	Completely eradicated	Extremely important	Completely acceptable	Completely acceptable	Completely support	Neutral	Completely support	Completely support	Do not support at all	Totally unconcerned	Totally unconcerned	Totally unconcerned	Neutral	Extremely concerned	Neutral	Totally unconcerned	Totally unconcerned	Totally unconcerned	Neutral	Totally unconcerned	Totally unconcerned	Totally unconcerned	Very high priority	Very low priority	Very high priority	High priority	Neutral	High priority	Very high priority	Neutral	Very high priority	Very low priority	Very low priority	62	Male	Bachelor's degree	Caucasian		$150,000 or more	I have lived in Alabama for ____ year(s) (fill in the blank)	55	Town/city with many neighbors	Yes	2.0	Residential		I live on my property
ADCNR	I dislike them	Decreased drastically	Slightly unimportant	Somewhat acceptable	Somewhat unacceptable	Completely support	Completely support	Completely support	Somewhat support	Completely support	Somewhat concerned	Extremely concerned	Neutral	Neutral	Neutral	Somewhat concerned	Neutral	Somewhat concerned	Extremely concerned	Extremely concerned	Neutral	Somewhat concerned	Somewhat unconcerned	Somewhat high priority	Very low priority	High priority	High priority	Neutral	Neutral	Neutral	Low priority	Neutral	High priority	Very low priority	66	Male	Associates degree	Caucasian		$100,000-$149,999	I have lived in Alabama for ____ year(s) (fill in the blank)	51	Town/city with many neighbors	Yes	1	Residential		I live on my property
ADCNR	I dislike them a lot	Completely eradicated	Extremely important	Completely acceptable	Somewhat unacceptable	Completely support	Completely support	Completely support	Completely support	Do not support at all	Totally unconcerned	Somewhat concerned	Totally unconcerned	Totally unconcerned	Totally unconcerned	Somewhat concerned	Somewhat concerned	Somewhat concerned	Neutral	Extremely concerned	Somewhat concerned	Neutral	Neutral	Very high priority	Very low priority	Very high priority	Very high priority	Neutral	Low priority	Very high priority	Low priority	Somewhat high priority	Low priority	Very low priority	65	Male	Vocational/professional certification	Caucasian		$150,000 or more	I have lived in Alabama for ____ year(s) (fill in the blank)	40	Outside a town with scattered neighbors	Yes	200	Residential		I live on my property
ADCNR	I somewhat dislike them	Decrease slightly	Neutral	Neutral	Completely unacceptable	Completely support	Completely support	Completely support	Completely support	Completely support	Neutral	Extremely concerned	Neutral	Neutral	Somewhat concerned	Extremely concerned	Somewhat concerned	Somewhat concerned	Somewhat concerned	Somewhat concerned	Somewhat concerned	Neutral	Neutral	Somewhat high priority	Low priority	Somewhat high priority	Neutral	Neutral	Somewhat high priority	Somewhat high priority	Somewhat low priority	Neutral	Somewhat high priority	Very low priority	65	Male	Vocational/professional certification	Caucasian		$150,000 or more	I have lived in Alabama for ____ year(s) (fill in the blank)	52	Town/city with many neighbors	Yes	4	Residential		Once a week
ADCNR	I somewhat dislike them	Decrease moderately	Slightly unimportant	Completely acceptable	Completely acceptable	Completely support	Somewhat support	Somewhat support	Neutral	Neutral	Somewhat concerned	Extremely concerned	Neutral	Neutral	Neutral	Somewhat unconcerned	Somewhat unconcerned	Somewhat unconcerned	Somewhat unconcerned	Somewhat unconcerned	Somewhat unconcerned	Somewhat unconcerned	Somewhat unconcerned	Somewhat high priority	Very low priority	High priority	Somewhat high priority	Neutral	Neutral	Neutral	Neutral	Somewhat high priority	Somewhat high priority	Very low priority	54	Male	Master's degree	Caucasian		$150,000 or more	I have lived in Alabama for ____ year(s) (fill in the blank)	63	Town/city with many neighbors	Yes	2	Other (please specify)	lake front	Once a week
ADCNR	I dislike them a lot	Completely eradicated	Slightly important	Completely acceptable	Completely acceptable	Completely support	Somewhat support	Somewhat support	Do not support at all	Do not support at all	Totally unconcerned	Extremely concerned	Somewhat unconcerned	Neutral	Totally unconcerned	Somewhat concerned	Somewhat unconcerned	Somewhat unconcerned	Somewhat unconcerned	Totally unconcerned	Totally unconcerned	Extremely concerned	Totally unconcerned	Very high priority	Very low priority	Very high priority	Very high priority	Very high priority	Neutral	Very high priority	Very low priority	Very low priority	High priority	Very low priority	66	Male	Master's degree	Caucasian		$150,000 or more	I have lived in Alabama for ____ year(s) (fill in the blank)	25	Outside a town with scattered neighbors	Yes	1	Residential		I live on my property
ADCNR	I dislike them a lot	Decreased drastically	Extremely important	Completely unacceptable	Completely unacceptable	Do not support at all	Do not support at all	Do not support at all	Do not support at all	Do not support at all	Extremely concerned	Extremely concerned	Neutral	Neutral	Extremely concerned	Extremely concerned	Extremely concerned	Extremely concerned	Extremely concerned	Extremely concerned	Extremely concerned	Extremely concerned	Extremely concerned	Somewhat high priority	Somewhat low priority	Somewhat high priority	Neutral	Neutral	Neutral	Neutral	Low priority	Very low priority	Low priority	Very low priority	63	Male	Bachelor's degree	Caucasian		$100,000-$149,999	I have lived in Alabama for ____ year(s) (fill in the blank)	54	Town/city with many neighbors	Yes	50	Residential		Once a week
ADCNR	I dislike them a lot	Completely eradicated	Extremely important	Completely acceptable	Completely unacceptable	Completely support	Completely support	Neutral	Completely support	Do not support at all	Totally unconcerned	Somewhat concerned	Neutral	Neutral	Totally unconcerned	Extremely concerned	Somewhat concerned	Somewhat concerned	Somewhat concerned	Somewhat concerned	Somewhat concerned	Neutral	Totally unconcerned	High priority	Very low priority	High priority	High priority	High priority	Neutral	Neutral	Very low priority	Low priority	High priority	Very low priority	70	Male	Vocational/professional certification	Caucasian		$100,000-$149,999	I have lived in Alabama for ____ year(s) (fill in the blank)	48	Rural area with few neighbors	Yes	3.5	Residential		I live on my property
ADCNR	I am neutral towards them	Decrease moderately	Slightly important	Completely unacceptable	Completely unacceptable	Do not support at all	Do not support at all	Do not support at all	Do not support at all	Do not support at all	Somewhat concerned	Extremely concerned	Neutral	Neutral	Somewhat concerned	Extremely concerned	Extremely concerned	Extremely concerned	Extremely concerned	Extremely concerned	Extremely concerned	Extremely concerned	Extremely concerned	Somewhat high priority	Neutral	Somewhat high priority	Very high priority	High priority	High priority	Neutral	High priority	Neutral	High priority	Very low priority	66	Male	Some college, but no degree	Caucasian		$100,000-$149,999	I have lived in Alabama for ____ year(s) (fill in the blank)	51	Outside a town with scattered neighbors	No
ADCNR	I dislike them	Decrease moderately	Extremely important	Completely acceptable	Completely unacceptable	Completely support	Somewhat support	Completely support	Completely support	Somewhat support	Totally unconcerned	Extremely concerned	Extremely concerned	Extremely concerned	Somewhat concerned	Extremely concerned	Extremely concerned	Extremely concerned	Extremely concerned	Extremely concerned	Extremely concerned	Extremely concerned	Extremely concerned	High priority	Somewhat low priority	High priority	Very low priority	High priority	High priority	Somewhat high priority	Neutral	High priority	Somewhat high priority	Very low priority	57	Male	Vocational/professional certification	Caucasian		$150,000 or more	I have lived in Alabama for ____ year(s) (fill in the blank)	40	Outside a town with scattered neighbors	Yes	2	Residential		I live on my property
ADCNR	I dislike them	Decrease slightly	Slightly important	Somewhat acceptable	Somewhat acceptable	Somewhat support	Somewhat support	Completely support	Somewhat support	Neutral	Somewhat unconcerned	Somewhat concerned	Somewhat unconcerned	Neutral	Neutral	Somewhat concerned	Somewhat concerned	Somewhat concerned	Somewhat concerned	Somewhat concerned	Neutral	Neutral	Neutral	Somewhat high priority	Low priority	Somewhat low priority	Neutral	Neutral	Neutral	Somewhat low priority	Neutral	Somewhat high priority	Somewhat high priority	Low priority	55	Male	Associates degree	Caucasian		$75,000-$99,999	I have lived in Alabama for ____ year(s) (fill in the blank)	60	Outside a town with scattered neighbors	No
ADCNR	I somewhat dislike them	Decrease slightly	Extremely unimportant	Completely unacceptable	Completely unacceptable	Do not support at all	Somewhat do not support	Do not support at all	Do not support at all	Somewhat support	Somewhat concerned	Extremely concerned	Somewhat unconcerned	Somewhat concerned	Somewhat concerned	Extremely concerned	Extremely concerned	Extremely concerned	Extremely concerned	Extremely concerned	Extremely concerned	Somewhat concerned	Somewhat unconcerned	Somewhat high priority	Very low priority	Somewhat high priority	Neutral	Neutral	Neutral	Low priority	Low priority	Very low priority	Somewhat low priority	Very low priority	62	Male	Bachelor's degree	Caucasian		$100,000-$149,999	I have lived in Alabama for ____ year(s) (fill in the blank)	53	Outside a town with scattered neighbors	Yes	1	Residential		I live on my property
ADCNR	I dislike them	Decreased drastically	Extremely important	Completely unacceptable	Completely unacceptable	Do not support at all	Do not support at all	Do not support at all	Do not support at all	Do not support at all	Somewhat concerned	Extremely concerned	Extremely concerned	Extremely concerned	Somewhat concerned	Extremely concerned	Extremely concerned	Extremely concerned	Extremely concerned	Extremely concerned	Extremely concerned	Extremely concerned	Neutral	Very high priority	Very low priority	Very high priority	Very high priority	Very high priority	Very high priority	Very high priority	Very high priority	Somewhat low priority	Very high priority	Very low priority	57	Male	Some college, but no degree	Caucasian		$50,000-$74,999	I have lived in Alabama for ____ year(s) (fill in the blank)	58	Rural area with few neighbors	No
ADCNR	I dislike them a lot	Decreased drastically	Slightly important	Somewhat acceptable	Somewhat unacceptable	Somewhat support	Somewhat support	Somewhat support	Neutral	Somewhat do not support	Totally unconcerned	Somewhat concerned	Somewhat concerned	Neutral	Somewhat unconcerned	Extremely concerned	Extremely concerned	Extremely concerned	Somewhat concerned	Somewhat concerned	Somewhat concerned	Somewhat concerned	Totally unconcerned	High priority	Very low priority	High priority	Somewhat high priority	Somewhat high priority	Somewhat high priority	Neutral	Somewhat high priority	Neutral	Somewhat high priority	Very high priority	67	Male	Vocational/professional certification	Caucasian		$75,000-$99,999	I have lived in Alabama for ____ year(s) (fill in the blank)	50	Outside a town with scattered neighbors	Yes	Enough	Forest products/timber		I live on my property
ADCNR	I dislike them a lot	Completely eradicated	Extremely important	Completely acceptable	Neutral	Completely support	Neutral	Neutral	Somewhat support	Do not support at all	Totally unconcerned	Somewhat concerned	Somewhat concerned	Somewhat concerned	Totally unconcerned	Extremely concerned	Extremely concerned	Extremely concerned	Somewhat concerned	Somewhat concerned	Neutral	Extremely concerned	Somewhat unconcerned	Very high priority	Very low priority	Very high priority	Neutral	Very high priority	Neutral	Very high priority	Somewhat high priority	High priority	High priority	Very low priority	67	Male	Doctorate	Caucasian		$150,000 or more	I have lived in Alabama for ____ year(s) (fill in the blank)	50	Town/city with many neighbors	Yes	100	Hunting		Once a week
ADCNR	I dislike them a lot	Completely eradicated	Extremely important	Somewhat acceptable	Somewhat acceptable	Somewhat support	Somewhat support	Somewhat support	Somewhat support	Completely support	Somewhat unconcerned	Extremely concerned	Somewhat concerned	Somewhat concerned	Somewhat unconcerned	Extremely concerned	Extremely concerned		Extremely concerned	Extremely concerned	Extremely concerned		Somewhat concerned	High priority	High priority	High priority	High priority	High priority	High priority	High priority	High priority	High priority	High priority	Very low priority	1958	Male	Bachelor's degree	Caucasian		$100,000-$149,999	I have lived in Alabama for ____ year(s) (fill in the blank)	59	Outside a town with scattered neighbors	Yes	80	Hunting		Once a week
ADCNR	I dislike them a lot	Decreased drastically	Extremely important	Neutral	Completely unacceptable	Completely support	Completely support	Completely support	Completely support	Completely support	Extremely concerned	Extremely concerned	Neutral	Extremely concerned	Somewhat concerned	Extremely concerned	Extremely concerned	Extremely concerned	Extremely concerned	Extremely concerned	Extremely concerned	Extremely concerned	Neutral	High priority	Very low priority	Very high priority	Very high priority	Very high priority	Very high priority	Very high priority	High priority	Very high priority	Neutral	Neutral	61	Female	Bachelor's degree	Caucasian		$75,000-$99,999	I have lived in Alabama for ____ year(s) (fill in the blank)	56	Outside a town with scattered neighbors	Yes	3	Residential		I live on my property
ADCNR	I dislike them a lot	Completely eradicated	Slightly important	Completely acceptable	Somewhat acceptable	Completely support	Completely support	Neutral	Neutral	Somewhat do not support	Somewhat unconcerned	Somewhat concerned	Somewhat unconcerned	Somewhat unconcerned	Extremely concerned	Extremely concerned	Extremely concerned	Extremely concerned	Neutral	Neutral	Somewhat concerned	Somewhat concerned	Neutral	Somewhat high priority	Very low priority	Very high priority	Very high priority	Somewhat high priority	Somewhat high priority	Neutral	Low priority	Somewhat low priority	Neutral	Very low priority	64	Male	Bachelor's degree	Caucasian		$150,000 or more	I have lived in Alabama for ____ year(s) (fill in the blank)	53	Rural area with few neighbors	Yes	60	Hunting		Once a week
ADCNR	I dislike them	Decrease moderately	Slightly important	Somewhat acceptable	Somewhat unacceptable	Completely support	Completely support	Completely support	Completely support	Somewhat do not support	Somewhat unconcerned	Somewhat concerned	Neutral	Somewhat concerned	Neutral	Somewhat concerned	Somewhat concerned	Somewhat concerned	Neutral	Neutral	Somewhat concerned	Somewhat concerned	Totally unconcerned	Somewhat high priority	Very low priority	Somewhat high priority	Somewhat high priority	Neutral	Somewhat high priority	Somewhat high priority	Neutral	Somewhat low priority	Neutral	Very low priority	56	Male	Bachelor's degree	Caucasian		$100,000-$149,999	I have lived in Alabama for ____ year(s) (fill in the blank)	60	Outside a town with scattered neighbors	Yes	1500 acres	Forest products/timber		Once a week
ADCNR	I dislike them a lot	Completely eradicated	Neutral	Somewhat unacceptable	Completely unacceptable	Completely support	Completely support	Completely support	Completely support	Completely support	Neutral	Extremely concerned	Neutral	Neutral	Extremely concerned	Extremely concerned	Extremely concerned	Extremely concerned	Extremely concerned	Extremely concerned	Extremely concerned	Neutral	Neutral	High priority	Very low priority	Very high priority	Somewhat high priority	Somewhat high priority	Somewhat high priority	Somewhat high priority	Neutral	High priority	Neutral	Very low priority	61	Male	Some college, but no degree	Caucasian		$35,000-$49,999	I have lived in Alabama for ____ year(s) (fill in the blank)	45	Rural area with few neighbors	Yes	5	Residential		I live on my property
ADCNR	I dislike them a lot	Completely eradicated	Extremely important	Completely acceptable	Completely acceptable	Completely support	Neutral	Neutral	Neutral	Neutral	Neutral	Neutral	Neutral	Somewhat concerned	Totally unconcerned	Somewhat concerned	Neutral	Somewhat concerned	Somewhat concerned	Somewhat concerned	Somewhat concerned	Somewhat concerned	Neutral	Very high priority	Very low priority	Very high priority	Neutral	Neutral	Very high priority	Neutral	Somewhat high priority	Very high priority	Very high priority	Very low priority	54	Male	High school/GED	Caucasian		$75,000-$99,999	I have lived in Alabama for ____ year(s) (fill in the blank)	63	Outside a town with scattered neighbors	Yes	600	Forest products/timber		Once a week
ADCNR	I dislike them a lot	Decreased drastically	Extremely important	Completely acceptable	Somewhat unacceptable	Completely support	Completely support	Completely support	Completely support	Completely support	Somewhat concerned	Somewhat concerned	Somewhat concerned	Somewhat concerned	Somewhat unconcerned	Extremely concerned	Somewhat concerned	Extremely concerned	Somewhat concerned	Somewhat concerned	Extremely concerned	Somewhat concerned	Neutral	High priority	Very low priority	Very high priority	Somewhat high priority	Very high priority	Somewhat high priority	High priority	High priority	Very high priority	High priority	Somewhat high priority	58	Male	Some college, but no degree	Caucasian		$100,000-$149,999	I have lived in Alabama for ____ year(s) (fill in the blank)	59	Rural area with few neighbors	Yes	160	Hunting		I live on my property
ADCNR	I dislike them a lot	Decreased drastically	Extremely important	Completely acceptable	Completely acceptable	Completely support	Completely support	Do not support at all	Completely support	Do not support at all	Extremely concerned	Extremely concerned	Neutral	Neutral	Extremely concerned	Neutral	Extremely concerned	Extremely concerned	Extremely concerned	Extremely concerned	Extremely concerned	Extremely concerned	Extremely concerned	Very high priority	Very low priority	Very high priority	Very low priority	Very low priority	Very high priority	Very high priority	Very high priority	Very high priority	Very high priority	Very low priority	68	Male	Bachelor's degree	Caucasian		$100,000-$149,999	I have lived in Alabama for ____ year(s) (fill in the blank)	50	Rural area with few neighbors	Yes	50	Hunting		Once a week
ADCNR	I dislike them a lot	Increase drastically	Extremely important	Somewhat acceptable	Somewhat acceptable	Neutral	Neutral	Neutral	Somewhat support	Neutral	Neutral	Neutral	Somewhat unconcerned	Somewhat unconcerned	Neutral	Neutral	Somewhat unconcerned	Somewhat concerned	Neutral	Somewhat concerned	Somewhat concerned	Neutral	Neutral	High priority	Low priority	High priority	Somewhat high priority	Neutral	Neutral	Somewhat high priority	Somewhat high priority	Somewhat high priority	Somewhat low priority	Very low priority	56	Male	Some college, but no degree	Caucasian		$100,000-$149,999	I have lived in Alabama for ____ year(s) (fill in the blank)	62	Town/city with many neighbors	No
ADCNR	I dislike them	Decrease moderately	Slightly important	Somewhat acceptable	Somewhat unacceptable	Somewhat do not support	Somewhat support	Somewhat support	Completely support	Somewhat support	Somewhat unconcerned	Extremely concerned	Somewhat concerned	Somewhat concerned	Somewhat concerned	Somewhat concerned	Somewhat concerned	Extremely concerned	Somewhat concerned	Somewhat concerned	Somewhat concerned	Somewhat concerned	Somewhat concerned	High priority	Very low priority	High priority	Somewhat high priority	Somewhat high priority	High priority	High priority	High priority	Somewhat high priority	High priority	Very low priority	54	Male	Doctorate	Caucasian		$75,000-$99,999	I have lived in Alabama for ____ year(s) (fill in the blank)		Town/city with many neighbors	No
ADCNR	I like them	Stay the same	Neutral	Somewhat unacceptable	Completely unacceptable	Neutral	Neutral	Completely support	Completely support	Completely support	Neutral	Extremely concerned	Neutral	Neutral	Neutral	Extremely concerned	Extremely concerned	Extremely concerned	Extremely concerned	Extremely concerned	Extremely concerned	Extremely concerned	Somewhat concerned	Somewhat high priority	Neutral	Neutral	Low priority	Neutral	Somewhat low priority	Neutral	Somewhat low priority	Somewhat low priority	Somewhat high priority	Very high priority	55	Male	Vocational/professional certification	Caucasian		$75,000-$99,999	I have lived in Alabama for ____ year(s) (fill in the blank)	62	Town/city with many neighbors	No
ADCNR	I dislike them	Completely eradicated	Extremely unimportant	Completely acceptable	Completely unacceptable	Neutral	Completely support	Completely support	Completely support	Completely support	Somewhat unconcerned	Extremely concerned	Extremely concerned	Somewhat concerned	Totally unconcerned	Extremely concerned	Extremely concerned	Extremely concerned	Extremely concerned	Extremely concerned	Extremely concerned	Extremely concerned	Extremely concerned	Very high priority	Very low priority	Very high priority	Somewhat high priority	Very high priority	Very high priority	Very high priority	High priority	Very high priority	Very high priority	Very low priority	52	Male	Vocational/professional certification	Caucasian		$25,000-$34,999	I have lived in Alabama for ____ year(s) (fill in the blank)	66	Outside a town with scattered neighbors	Yes	3	Residential		I live on my property
ADCNR	I dislike them a lot	Decreased drastically	Extremely important	Completely acceptable	Completely acceptable	Completely support	Completely support	Completely support	Completely support	Somewhat do not support	Extremely concerned	Extremely concerned	Neutral	Somewhat concerned	Totally unconcerned	Extremely concerned	Extremely concerned	Extremely concerned	Somewhat concerned	Somewhat concerned	Somewhat unconcerned	Somewhat concerned	Neutral	High priority	Very low priority	High priority	High priority	High priority		High priority	High priority	High priority	High priority	Very low priority	60	Male	Bachelor's degree	Caucasian		$100,000-$149,999	I have lived in Alabama for ____ year(s) (fill in the blank)	30	Outside a town with scattered neighbors	Yes	90	Hunting		Once a week
ADCNR	I dislike them	Completely eradicated	Slightly important	Completely acceptable	Completely acceptable	Somewhat do not support	Neutral	Neutral	Completely support	Neutral	Somewhat concerned	Somewhat concerned	Neutral	Neutral	Somewhat unconcerned	Somewhat concerned	Somewhat concerned	Somewhat concerned	Neutral	Somewhat concerned	Neutral	Somewhat concerned	Totally unconcerned	Somewhat high priority	Very low priority	Somewhat high priority	Very low priority	Neutral	Somewhat high priority	Neutral	Very low priority	Somewhat high priority	Very low priority	Very low priority	56	Male	Bachelor's degree	Caucasian		$75,000-$99,999	I have lived in Alabama for ____ year(s) (fill in the blank)	61	Outside a town with scattered neighbors	Yes	10	Residential		I live on my property
ADCNR	I somewhat dislike them	Decrease moderately	Slightly important	Somewhat unacceptable	Somewhat unacceptable	Do not support at all	Do not support at all	Do not support at all	Do not support at all	Completely support	Somewhat concerned	Extremely concerned	Totally unconcerned	Totally unconcerned	Somewhat concerned	Extremely concerned	Extremely concerned	Extremely concerned	Extremely concerned	Extremely concerned	Extremely concerned	Somewhat concerned	Somewhat concerned	Somewhat high priority	Very low priority	Somewhat high priority	Somewhat high priority	Somewhat high priority	Somewhat high priority	Somewhat high priority	Very low priority	Somewhat low priority	Low priority	Very low priority	69	Male	Some college, but no degree	Caucasian		$150,000 or more	I have lived in Alabama for ____ year(s) (fill in the blank)	48	Town/city with many neighbors	Yes	10 acres	Residential		I live on my property
ADCNR	I dislike them a lot	Decreased drastically	Extremely important	Completely acceptable	Completely acceptable	Completely support	Completely support	Completely support	Completely support	Do not support at all	Somewhat unconcerned	Somewhat concerned	Neutral	Somewhat concerned	Totally unconcerned	Somewhat concerned	Somewhat concerned	Extremely concerned	Neutral	Somewhat concerned	Somewhat concerned	Somewhat concerned	Neutral	Very high priority	Very low priority	Very high priority	Very high priority	Somewhat high priority	Neutral	High priority	Neutral	Somewhat high priority	Neutral	Very high priority	62	Male	Associates degree	Caucasian		$150,000 or more	I have lived in Alabama for ____ year(s) (fill in the blank)	55	Outside a town with scattered neighbors	Yes	20	Residential		I live on my property
ADCNR	I dislike them a lot	Decreased drastically	Extremely important	Completely acceptable	Somewhat unacceptable	Completely support	Neutral	Completely support	Completely support	Do not support at all	Neutral	Somewhat concerned	Neutral	Extremely concerned	Somewhat unconcerned	Extremely concerned	Somewhat concerned	Extremely concerned	Neutral	Somewhat concerned	Somewhat concerned	Extremely concerned	Neutral	Very high priority	Very low priority	Very high priority	Neutral	High priority	Neutral	Very high priority	Neutral	High priority	Neutral	Very low priority	56	Male	Bachelor's degree	Caucasian		$75,000-$99,999	I have lived in Alabama for ____ year(s) (fill in the blank)	61	Town/city with many neighbors	No
ADCNR	I dislike them	Decreased drastically	Extremely important	Somewhat acceptable	Somewhat unacceptable	Completely support	Somewhat support	Somewhat support	Completely support	Somewhat support	Neutral	Somewhat concerned	Neutral	Somewhat concerned	Somewhat unconcerned	Somewhat concerned	Somewhat concerned	Somewhat concerned	Somewhat concerned	Somewhat concerned	Somewhat concerned	Somewhat unconcerned	Somewhat concerned	High priority	Very low priority	Very high priority	High priority	High priority	Somewhat high priority	High priority	Somewhat high priority	Somewhat high priority	Neutral	Very low priority	74	Male	High school/GED	Caucasian		$35,000-$49,999	I have lived in Alabama for ____ year(s) (fill in the blank)	35	Outside a town with scattered neighbors	Yes	7	Residential		I live on my property
ADCNR	I dislike them a lot	Decrease moderately	Slightly important	Neutral	Somewhat acceptable	Somewhat support	Somewhat support	Somewhat support	Somewhat support	Somewhat support	Somewhat concerned	Extremely concerned	Extremely concerned	Extremely concerned	Neutral	Extremely concerned	Extremely concerned	Extremely concerned	Somewhat concerned	Somewhat concerned	Extremely concerned	Somewhat concerned	Somewhat concerned	High priority	Very low priority	Very high priority	Very high priority	Somewhat high priority	High priority	Somewhat high priority	Somewhat low priority	Somewhat high priority	Somewhat high priority	Very low priority	60	Male	Vocational/professional certification	Caucasian		$100,000-$149,999	I have lived in Alabama for ____ year(s) (fill in the blank)	57	Rural area with few neighbors	Yes	3	Residential		I live on my property
ADCNR	I dislike them a lot	Completely eradicated	Extremely important	Completely acceptable	Somewhat unacceptable	Completely support	Completely support	Completely support	Neutral	Do not support at all	Somewhat concerned	Somewhat concerned	Neutral	Neutral	Totally unconcerned	Somewhat concerned	Somewhat concerned	Neutral	Somewhat concerned	Somewhat unconcerned	Neutral	Neutral	Somewhat concerned	Somewhat high priority	Very low priority	Very high priority	Somewhat high priority	High priority	High priority	Somewhat high priority	Low priority	Neutral	High priority	Very low priority	59	Male	Associates degree	Caucasian		$100,000-$149,999	I have lived in Alabama for ____ year(s) (fill in the blank)	58	Town/city with many neighbors	Yes	1.5	Residential		I live on my property
ADCNR	I like them	Increase slightly	Neutral	Completely unacceptable	Completely unacceptable	Do not support at all	Do not support at all	Do not support at all	Do not support at all	Do not support at all	Neutral	Extremely concerned	Totally unconcerned	Totally unconcerned	Extremely concerned	Neutral	Neutral	Totally unconcerned	Neutral	Neutral	Neutral	Neutral	Totally unconcerned	Neutral	Very low priority	Neutral	Low priority	Neutral	Neutral	Neutral	Neutral	Neutral	Neutral	Very low priority	65	Male	Some college, but no degree	Caucasian		$100,000-$149,999	I have lived in Alabama for ____ year(s) (fill in the blank)	52	Rural area with few neighbors	Yes	15.7	Residential		I live on my property
ADCNR	I dislike them a lot	Completely eradicated	Extremely important	Completely acceptable	Somewhat acceptable	Do not support at all	Completely support	Somewhat support	Completely support	Neutral	Totally unconcerned	Extremely concerned	Neutral	Neutral	Totally unconcerned	Somewhat concerned	Somewhat concerned	Somewhat concerned	Somewhat concerned	Extremely concerned	Somewhat concerned	Somewhat concerned	Somewhat concerned	Very high priority	Very low priority	Very high priority	Very high priority	Somewhat high priority	Somewhat high priority	Somewhat high priority	Somewhat high priority	Somewhat high priority	Somewhat high priority	Very low priority	54	Male	Some college, but no degree	Caucasian		$50,000-$74,999	I have lived in Alabama for ____ year(s) (fill in the blank)	63	Town/city with many neighbors	No
ADCNR	I dislike them	Decreased drastically	Slightly important	Completely unacceptable	Completely unacceptable	Do not support at all	Do not support at all	Do not support at all	Do not support at all	Do not support at all	Totally unconcerned	Extremely concerned	Extremely concerned	Extremely concerned	Neutral	Extremely concerned	Extremely concerned	Extremely concerned	Extremely concerned	Extremely concerned	Extremely concerned	Extremely concerned	Extremely concerned	Somewhat high priority	Very low priority	High priority	Somewhat high priority	High priority	Somewhat high priority	Somewhat high priority	Somewhat high priority	Somewhat high priority	High priority	Very low priority	57	Male	Master's degree	Caucasian		$75,000-$99,999	I have lived in Alabama for ____ year(s) (fill in the blank)	41	Rural area with few neighbors	Yes	3	Residential		I live on my property
ADCNR	I somewhat dislike them	Decrease moderately	Extremely unimportant	Neutral	Completely unacceptable	Completely support	Completely support	Completely support	Completely support	Completely support	Somewhat concerned	Extremely concerned	Neutral	Somewhat concerned	Somewhat concerned	Extremely concerned	Extremely concerned	Extremely concerned	Extremely concerned	Extremely concerned	Extremely concerned	Neutral	Neutral	Very high priority	Very low priority	Somewhat high priority	Low priority	High priority	High priority	High priority	High priority	High priority	High priority	Very low priority	58	Male	Some college, but no degree	Caucasian		$20,000-$24,999	I have lived in Alabama for ____ year(s) (fill in the blank)	59	Outside a town with scattered neighbors	Yes	20	Hunting		Few times a year
ADCNR	I somewhat dislike them	Decrease slightly	Slightly important	Completely unacceptable	Completely unacceptable	Neutral	Neutral	Completely support	Completely support	Neutral	Somewhat concerned	Somewhat concerned	Neutral	Neutral	Neutral	Somewhat concerned	Somewhat concerned	Somewhat concerned	Somewhat concerned	Somewhat concerned	Somewhat concerned	Somewhat concerned	Neutral	Somewhat high priority	Very low priority	Somewhat high priority	Neutral	Neutral	Somewhat high priority	Somewhat high priority	Somewhat high priority	Somewhat high priority	Somewhat high priority	Very low priority	62	Male	Some high school	Caucasian		$150,000 or more	I have lived in Alabama for ____ year(s) (fill in the blank)	55	Rural area with few neighbors	Yes	900	Hunting		Once a week
ADCNR	I somewhat like them	Stay the same	Slightly important	Completely unacceptable	Completely unacceptable	Do not support at all	Do not support at all	Do not support at all	Do not support at all	Do not support at all	Somewhat concerned	Somewhat concerned	Neutral	Neutral	Somewhat concerned	Somewhat concerned	Somewhat unconcerned	Neutral	Neutral	Neutral	Somewhat concerned	Neutral	Extremely concerned	Somewhat high priority	Somewhat high priority	Low priority	Somewhat low priority	Somewhat low priority	Neutral	Neutral	Somewhat low priority	Somewhat high priority	Somewhat high priority	Very low priority	61	Male	High school/GED	Caucasian		$100,000-$149,999	I have lived in Alabama for ____ year(s) (fill in the blank)	56	Town/city with many neighbors	Yes	15	Hunting		Once a month
ADCNR	I dislike them a lot	Decreased drastically	Extremely important	Somewhat acceptable	Completely unacceptable	Somewhat support	Completely support	Completely support	Completely support	Neutral	Neutral	Extremely concerned	Neutral	Neutral	Neutral	Extremely concerned	Extremely concerned	Extremely concerned	Extremely concerned	Extremely concerned	Somewhat concerned	Somewhat unconcerned	Somewhat unconcerned	Somewhat high priority	Very low priority	Very high priority	Somewhat high priority	High priority	Somewhat high priority	Very high priority	Very high priority	High priority	Very high priority	Very low priority	59	Male	Some college, but no degree	Caucasian		$150,000 or more	I have lived in Alabama for ____ year(s) (fill in the blank)	53	Outside a town with scattered neighbors	Yes	5 acres	Residential		I live on my property
ADCNR	I dislike them	Completely eradicated	Extremely important	Completely acceptable	Somewhat acceptable	Completely support	Somewhat support	Somewhat support	Completely support	Somewhat do not support	Somewhat concerned	Extremely concerned	Somewhat unconcerned	Somewhat unconcerned	Somewhat unconcerned	Somewhat concerned	Somewhat unconcerned	Somewhat unconcerned	Somewhat unconcerned	Somewhat unconcerned	Somewhat unconcerned	Somewhat concerned	Somewhat concerned	High priority	Very low priority	Very high priority	High priority	High priority	Somewhat high priority	High priority	Somewhat low priority	Somewhat high priority	Somewhat high priority	Somewhat low priority	55	Male	Some college, but no degree	Caucasian		$75,000-$99,999	I have lived in Alabama for ____ year(s) (fill in the blank)	62	Outside a town with scattered neighbors	Yes	4	Residential		I live on my property
ADCNR	I dislike them a lot	Completely eradicated	Slightly important	Completely acceptable	Somewhat acceptable	Completely support	Somewhat support	Neutral	Somewhat support	Do not support at all	Totally unconcerned	Somewhat unconcerned	Somewhat unconcerned	Somewhat concerned	Extremely concerned	Somewhat unconcerned	Somewhat unconcerned	Somewhat unconcerned	Somewhat unconcerned	Somewhat unconcerned	Somewhat unconcerned	Somewhat concerned	Somewhat unconcerned	High priority	Very low priority	Very high priority	Somewhat low priority	Neutral	Somewhat high priority	Somewhat high priority	Neutral	Somewhat high priority	Somewhat high priority	Very low priority	63	Male					I have lived in Alabama for ____ year(s) (fill in the blank)	35	Rural area with few neighbors	Yes	40	Farming		I live on my property
ADCNR	I dislike them a lot	Decreased drastically	Slightly important	Somewhat acceptable	Somewhat acceptable	Completely support	Somewhat support	Somewhat support	Somewhat support	Neutral	Neutral	Somewhat concerned	Neutral	Neutral	Somewhat unconcerned	Somewhat concerned	Somewhat concerned	Somewhat concerned	Neutral	Neutral	Somewhat concerned	Extremely concerned	Neutral	Somewhat high priority	Somewhat high priority	High priority	Neutral	Neutral	Neutral	Somewhat high priority	Neutral	Somewhat high priority	Somewhat high priority	Very low priority	1954	Male	Bachelor's degree	Caucasian		$100,000-$149,999	I have lived in Alabama for ____ year(s) (fill in the blank)	63	Town/city with many neighbors	No
ADCNR	I dislike them a lot	Decreased drastically	Extremely unimportant	Somewhat unacceptable	Completely unacceptable	Completely support	Completely support	Completely support	Completely support	Somewhat support	Neutral	Extremely concerned	Neutral	Neutral	Neutral	Extremely concerned	Extremely concerned	Extremely concerned	Extremely concerned	Extremely concerned	Extremely concerned	Extremely concerned	Totally unconcerned	Very high priority	Very low priority	Very high priority	Very high priority	Very high priority	Very high priority	Very high priority	Somewhat high priority	Low priority	Very high priority	Very low priority	63	Male	Bachelor's degree	Caucasian		$100,000-$149,999	I have lived in Alabama for ____ year(s) (fill in the blank)	54	Town/city with many neighbors	No
ADCNR	I like them	Increase slightly	Slightly unimportant	Completely unacceptable	Completely unacceptable	Completely support	Completely support	Completely support	Completely support	Completely support	Extremely concerned	Extremely concerned	Neutral	Neutral	Extremely concerned	Extremely concerned	Extremely concerned	Extremely concerned	Extremely concerned	Extremely concerned	Extremely concerned	Neutral	Extremely concerned	Somewhat low priority	Neutral	Neutral	Neutral	Somewhat low priority	Somewhat low priority	Neutral	Somewhat low priority	Very low priority	Somewhat high priority	Very low priority	58	Male	Doctorate	Caucasian		$150,000 or more	I have lived in Alabama for ____ year(s) (fill in the blank)	60	Town/city with many neighbors	Yes	5	Residential		I live on my property
ADCNR	I dislike them a lot	Completely eradicated	Extremely important	Somewhat acceptable	Completely unacceptable	Completely support	Completely support	Neutral			Totally unconcerned	Extremely concerned	Neutral	Neutral	Totally unconcerned	Extremely concerned	Extremely concerned	Extremely concerned	Somewhat unconcerned	Extremely concerned	Extremely concerned	Extremely concerned	Totally unconcerned	Neutral		Somewhat high priority	Somewhat high priority	Neutral	Neutral	Somewhat high priority	Low priority	Somewhat low priority	Somewhat high priority	Very low priority	60	Male	Some college, but no degree	Caucasian		$75,000-$99,999	I have lived in Alabama for ____ year(s) (fill in the blank)	35	Outside a town with scattered neighbors	Yes	10	Residential		I live on my property
ADCNR	I dislike them	Decrease moderately	Slightly important	Somewhat unacceptable	Completely unacceptable	Completely support	Completely support	Completely support	Completely support	Completely support	Neutral	Extremely concerned	Neutral	Somewhat concerned	Somewhat concerned	Extremely concerned	Extremely concerned	Extremely concerned	Extremely concerned	Extremely concerned	Extremely concerned	Neutral	Neutral	Somewhat high priority	Very low priority	Somewhat high priority	Neutral	Somewhat high priority	Neutral	Neutral	Neutral	Somewhat high priority	Neutral	Very low priority	65	Male	High school/GED	Caucasian		$50,000-$74,999	I have lived in Alabama for ____ year(s) (fill in the blank)	52	Town/city with many neighbors	Yes	8	Residential		I live on my property
ADCNR	I am neutral towards them	Decrease moderately	Slightly important	Somewhat acceptable	Somewhat unacceptable	Somewhat support	Completely support	Completely support	Completely support	Somewhat do not support	Neutral	Extremely concerned	Neutral	Neutral	Neutral	Extremely concerned	Extremely concerned	Extremely concerned	Extremely concerned	Extremely concerned	Somewhat concerned	Somewhat concerned	Somewhat unconcerned	High priority	Very low priority	Somewhat high priority	High priority	High priority	High priority	High priority	Low priority	Low priority	Somewhat high priority	Very low priority	60	Male	Bachelor's degree	Caucasian		$100,000-$149,999	I have lived in Alabama for ____ year(s) (fill in the blank)	50	Town/city with many neighbors	Yes	100	Forest products/timber		Once a month
ADCNR	I dislike them a lot	Decrease moderately	Extremely important	Somewhat acceptable	Completely unacceptable	Somewhat do not support	Somewhat do not support	Somewhat support	Somewhat support	Somewhat support	Somewhat concerned	Extremely concerned	Extremely concerned	Extremely concerned	Somewhat concerned	Extremely concerned	Extremely concerned	Extremely concerned	Extremely concerned	Extremely concerned	Extremely concerned	Extremely concerned	Extremely concerned	Very high priority	Very low priority	Very high priority	Somewhat low priority	Very high priority	Very high priority	Very high priority	Very high priority	Very high priority	Very high priority	Very low priority	66	Male	Some college, but no degree	Caucasian		$75,000-$99,999	I have lived in Alabama for ____ year(s) (fill in the blank)	52	Outside a town with scattered neighbors	Yes	2	Residential		I live on my property
ADCNR	I am neutral towards them	Decrease slightly	Neutral	Completely acceptable	Completely acceptable	Completely support	Neutral	Neutral	Neutral	Do not support at all	Totally unconcerned	Neutral	Neutral	Extremely concerned	Somewhat concerned	Extremely concerned	Extremely concerned	Extremely concerned	Somewhat concerned	Extremely concerned	Extremely concerned	Somewhat concerned	Somewhat unconcerned	Somewhat high priority	Neutral	Somewhat high priority	Very low priority	Neutral	Neutral	Somewhat high priority	Somewhat low priority	Somewhat low priority	Neutral	Very low priority	62	Male	High school/GED	Caucasian		$150,000 or more	I have lived in Alabama for ____ year(s) (fill in the blank)	55	Outside a town with scattered neighbors	Yes	65	Forest products/timber		Once a month
ADCNR	I dislike them a lot	Completely eradicated	Extremely important	Completely unacceptable	Completely unacceptable	Completely support	Completely support	Completely support	Completely support		Totally unconcerned	Somewhat concerned			Totally unconcerned	Extremely concerned	Extremely concerned	Extremely concerned				Extremely concerned	Totally unconcerned	Very high priority	Very low priority	Very high priority	Very high priority		Very high priority	Very high priority				Very low priority	54	Male	Some college, but no degree	Caucasian		$50,000-$74,999	I have lived in Alabama for ____ year(s) (fill in the blank)	63	Outside a town with scattered neighbors	Yes	8 acres	Residential		I live on my property
ADCNR	I somewhat dislike them	Decrease moderately	Slightly important	Somewhat acceptable	Somewhat acceptable	Somewhat support	Somewhat support	Somewhat support	Somewhat support	Somewhat support	Extremely concerned	Extremely concerned	Neutral	Neutral	Somewhat concerned	Extremely concerned	Extremely concerned	Extremely concerned	Extremely concerned	Extremely concerned	Extremely concerned	Extremely concerned	Neutral	Somewhat high priority	Very low priority	Somewhat high priority	High priority	Low priority	Neutral	High priority	Neutral	Very low priority	High priority	Very low priority	63	Male	Some college, but no degree	Caucasian		$150,000 or more	I have lived in Alabama for ____ year(s) (fill in the blank)	54	Rural area with few neighbors	Yes	17	Forest products/timber		I live on my property
ADCNR	I dislike them a lot	Decrease moderately	Extremely important	Completely acceptable	Completely acceptable	Completely support	Completely support	Completely support	Completely support	Do not support at all	Neutral	Neutral	Neutral	Somewhat concerned	Neutral	Extremely concerned	Extremely concerned	Extremely concerned	Neutral	Neutral	Extremely concerned	Extremely concerned	Neutral	Somewhat high priority	Very low priority	Very high priority	Neutral	Very high priority	Neutral	Neutral	Neutral	Neutral	Very high priority	Very low priority	55	Male	High school/GED	Caucasian		$25,000-$34,999	I have lived in Alabama for ____ year(s) (fill in the blank)	62	Outside a town with scattered neighbors	Yes	55	Residential		I live on my property
ADCNR	I somewhat like them	Decrease slightly	Extremely important	Neutral	Completely unacceptable	Somewhat do not support	Somewhat do not support	Neutral	Neutral	Completely support	Extremely concerned	Extremely concerned	Somewhat concerned	Neutral	Extremely concerned	Extremely concerned	Extremely concerned	Extremely concerned	Extremely concerned	Extremely concerned	Extremely concerned	Neutral	Somewhat concerned	High priority	Low priority	Neutral	Neutral	Somewhat high priority	Somewhat high priority	Somewhat high priority	Somewhat high priority	Somewhat high priority	Neutral	Very low priority	62	Male	Associates degree	Caucasian		$75,000-$99,999	I have lived in Alabama for ____ year(s) (fill in the blank)	55	Outside a town with scattered neighbors	No
ADCNR	I dislike them	Completely eradicated	Neutral	Somewhat unacceptable	Completely unacceptable	Somewhat support	Completely support	Completely support	Completely support	Completely support	Extremely concerned	Extremely concerned	Somewhat concerned	Extremely concerned	Somewhat concerned	Extremely concerned	Extremely concerned	Extremely concerned	Extremely concerned	Somewhat concerned	Extremely concerned	Extremely concerned		Somewhat high priority	Very low priority	Very high priority	Neutral	Somewhat high priority	Somewhat high priority	High priority	Very low priority	Neutral	Somewhat high priority	Very low priority		Male	High school/GED	Caucasian		$75,000-$99,999	I have lived in Alabama for ____ year(s) (fill in the blank)	63	Outside a town with scattered neighbors	Yes	96	Forest products/timber		Once a month
ADCNR	I dislike them a lot	Decreased drastically	Slightly unimportant	Completely acceptable	Completely acceptable	Completely support	Completely support	Completely support	Completely support	Somewhat support	Neutral	Neutral	Neutral	Somewhat concerned	Extremely concerned	Somewhat concerned	Somewhat concerned	Somewhat concerned	Somewhat concerned	Somewhat concerned	Somewhat concerned	Neutral	Totally unconcerned	Very high priority	Very low priority	Very high priority	Neutral	Very high priority	Somewhat high priority	Neutral	Neutral	Neutral	Neutral	Low priority	61	Male					I have lived in Alabama for ____ year(s) (fill in the blank)	56	Outside a town with scattered neighbors	Yes		Hunting		Once a week
ADCNR	I dislike them a lot	Completely eradicated	Extremely important	Completely acceptable	Completely acceptable	Completely support	Completely support	Completely support	Completely support	Completely support	Totally unconcerned	Extremely concerned	Somewhat concerned	Somewhat concerned	Totally unconcerned	Extremely concerned	Extremely concerned	Extremely concerned	Extremely concerned	Extremely concerned	Extremely concerned	Extremely concerned	Extremely concerned	Very high priority	High priority	High priority	Very high priority	High priority	High priority	Somewhat high priority	Somewhat high priority	High priority	Somewhat high priority		62	Male	Some college, but no degree	Caucasian		$150,000 or more	I have lived in Alabama for ____ year(s) (fill in the blank)	55	Town/city with many neighbors	Yes	15	Residential		I live on my property
ADCNR	I like them	Stay the same	Neutral	Somewhat acceptable	Neutral	Do not support at all	Somewhat support	Completely support	Completely support	Completely support	Somewhat concerned	Somewhat concerned	Somewhat concerned	Extremely concerned	Somewhat concerned	Extremely concerned	Extremely concerned	Extremely concerned	Extremely concerned	Extremely concerned	Extremely concerned	Extremely concerned		Neutral	Neutral	Neutral	Neutral	Neutral	Neutral	Very high priority	Neutral	Neutral	Neutral	Very low priority	1955	Male	High school/GED	Caucasian		$75,000-$99,999	I have lived in Alabama for ____ year(s) (fill in the blank)	62	Outside a town with scattered neighbors	No
ADCNR	I dislike them a lot	Completely eradicated	Extremely important	Completely acceptable	Somewhat acceptable	Completely support	Completely support	Completely support	Somewhat support	Somewhat do not support	Totally unconcerned	Neutral	Somewhat unconcerned	Somewhat unconcerned	Totally unconcerned	Neutral	Somewhat concerned	Neutral	Somewhat unconcerned	Somewhat concerned	Somewhat concerned	Somewhat concerned	Totally unconcerned	Very high priority	Very low priority	Very high priority	Somewhat high priority	Neutral	Neutral	Somewhat high priority	Very low priority	Somewhat low priority	Neutral	Very low priority	54	Male	Bachelor's degree	Caucasian		$100,000-$149,999	I have lived in Alabama for ____ year(s) (fill in the blank)	63	Town/city with many neighbors	No
ADCNR	I am neutral towards them	Decrease slightly	Extremely important	Completely unacceptable	Completely unacceptable	Do not support at all	Do not support at all	Do not support at all	Do not support at all	Do not support at all	Neutral	Extremely concerned	Extremely concerned	Extremely concerned	Neutral	Extremely concerned	Extremely concerned	Extremely concerned	Extremely concerned	Extremely concerned	Extremely concerned	Extremely concerned	Extremely concerned	Somewhat high priority	Somewhat high priority	Somewhat high priority	Very high priority	Somewhat high priority	Very high priority	Very high priority	Very low priority	Very low priority	Very high priority	Very low priority	59	Male	Some college, but no degree	Caucasian		$100,000-$149,999	I have lived in Alabama for ____ year(s) (fill in the blank)	55	Outside a town with scattered neighbors	Yes	200	Forest products/timber		I live on my property
ADCNR	I dislike them a lot	Completely eradicated	Extremely important	Completely acceptable	Completely acceptable	Completely support	Do not support at all	Do not support at all	Completely support	Do not support at all	Totally unconcerned	Totally unconcerned	Somewhat concerned	Somewhat concerned	Totally unconcerned	Somewhat concerned	Somewhat concerned	Somewhat concerned	Somewhat unconcerned	Somewhat concerned	Neutral	Somewhat concerned	Totally unconcerned	Very high priority	Very low priority	Very high priority	Very high priority	Very high priority	Very high priority	Very high priority	Very high priority	Very high priority	Very high priority	Very low priority	53	Male	Associates degree	Caucasian		$150,000 or more	I have lived in Alabama for ____ year(s) (fill in the blank)	64	Rural area with few neighbors	Yes	550	Farming		I live on my property
ADCNR	I am neutral towards them	Decrease moderately	Extremely unimportant	Completely acceptable	Completely unacceptable	Somewhat support	Completely support	Completely support	Completely support	Neutral	Extremely concerned	Somewhat concerned	Neutral	Neutral	Somewhat concerned	Extremely concerned	Somewhat concerned	Extremely concerned	Extremely concerned	Extremely concerned	Somewhat concerned	Extremely concerned	Somewhat concerned	High priority	Very low priority	High priority	Very high priority	Very high priority	High priority	High priority	Somewhat high priority	Somewhat high priority	High priority	Very low priority	57	Male	High school/GED	Caucasian		$35,000-$49,999	I have lived in Alabama for ____ year(s) (fill in the blank)	57	Outside a town with scattered neighbors	Yes	1	Residential		I live on my property
ADCNR	I dislike them a lot	Decreased drastically	Slightly important	Completely acceptable	Completely unacceptable	Completely support	Neutral	Neutral	Neutral	Somewhat do not support	Totally unconcerned	Somewhat concerned	Neutral	Neutral	Somewhat concerned	Extremely concerned	Extremely concerned	Extremely concerned	Somewhat concerned	Extremely concerned	Neutral	Extremely concerned	Neutral	Very high priority	Very low priority	Very high priority	Very high priority	Neutral	Very high priority	Very high priority	Neutral	Neutral	High priority	Very low priority	1957	Male	Some college, but no degree	Caucasian		$100,000-$149,999	I have lived in Alabama for ____ year(s) (fill in the blank)	60	Outside a town with scattered neighbors	Yes	5	Residential		I live on my property
ADCNR	I dislike them a lot	Completely eradicated	Extremely unimportant	Somewhat acceptable	Completely unacceptable	Somewhat support	Somewhat support	Somewhat do not support	Do not support at all	Do not support at all	Totally unconcerned	Extremely concerned	Neutral	Neutral	Totally unconcerned	Extremely concerned	Extremely concerned	Extremely concerned	Extremely concerned	Extremely concerned	Extremely concerned	Extremely concerned	Totally unconcerned	High priority	Very low priority	Very high priority	Very low priority	Neutral	Neutral	Neutral	Neutral	Neutral	Neutral	Very low priority	59	Male	Vocational/professional certification	Caucasian		$150,000 or more	I have lived in Alabama for ____ year(s) (fill in the blank)	58	Outside a town with scattered neighbors	No
ADCNR	I dislike them a lot	Completely eradicated	Extremely important	Completely acceptable	Completely unacceptable	Completely support	Completely support	Neutral	Completely support	Neutral	Totally unconcerned	Extremely concerned	Neutral	Neutral	Extremely concerned	Extremely concerned	Extremely concerned	Extremely concerned	Extremely concerned	Extremely concerned	Somewhat concerned	Extremely concerned	Somewhat concerned	Very high priority	Very low priority	Very high priority	Very high priority	High priority	Very high priority	High priority	Somewhat high priority	High priority	High priority	Very low priority	58	Male	Vocational/professional certification	Caucasian			I have lived in Alabama for ____ year(s) (fill in the blank)	59	Rural area with few neighbors	Yes		Hunting		Once a month
ADCNR	I dislike them a lot	Completely eradicated	Extremely important	Completely unacceptable	Completely unacceptable	Completely support	Somewhat support	Somewhat support	Somewhat support	Do not support at all	Totally unconcerned	Somewhat unconcerned	Totally unconcerned	Totally unconcerned	Totally unconcerned	Neutral	Neutral	Neutral	Somewhat concerned	Somewhat concerned	Somewhat unconcerned	Totally unconcerned	Totally unconcerned	High priority	Very low priority	Very high priority	Very high priority	Somewhat high priority	High priority	High priority	Somewhat high priority	High priority	Somewhat high priority	Very low priority	60	Male	Some college, but no degree	Caucasian		$100,000-$149,999	I have lived in Alabama for ____ year(s) (fill in the blank)	57	Rural area with few neighbors	Yes	370	Hunting		I live on my property
ADCNR	I dislike them	Decreased drastically	Extremely important	Somewhat acceptable	Somewhat acceptable	Neutral	Somewhat support	Somewhat support	Somewhat support	Completely support	Extremely concerned	Extremely concerned	Extremely concerned	Extremely concerned	Somewhat concerned	Extremely concerned	Extremely concerned	Extremely concerned	Extremely concerned	Extremely concerned	Neutral	Extremely concerned	Somewhat concerned	High priority	Very low priority	Very high priority	Very low priority	Neutral	Very high priority	Very high priority	Neutral	High priority	Very high priority	Very low priority	60	Male	Associates degree	Caucasian		$20,000-$24,999	I have lived in Alabama for ____ year(s) (fill in the blank)	57	Outside a town with scattered neighbors	Yes	98	Farming		I live on my property
ADCNR	I dislike them a lot	Completely eradicated	Extremely important	Completely acceptable	Neutral	Completely support	Somewhat do not support	Neutral	Somewhat support	Somewhat do not support														High priority	Low priority	High priority	High priority	High priority	High priority	High priority	High priority	High priority	Very high priority	Very low priority	67	Male	Vocational/professional certification	Caucasian		$150,000 or more	I have lived in Alabama for ____ year(s) (fill in the blank)	50	Outside a town with scattered neighbors	Yes	1200	Farming		I live on my property
ADCNR	I dislike them a lot	Decrease moderately	Neutral	Neutral	Neutral	Neutral	Somewhat do not support	Completely support	Completely support	Completely support	Extremely concerned	Extremely concerned	Somewhat unconcerned	Extremely concerned	Neutral	Extremely concerned	Extremely concerned	Extremely concerned	Extremely concerned	Extremely concerned	Extremely concerned	Extremely concerned	Extremely concerned	High priority	High priority	High priority	Very high priority	Very high priority	Very high priority	Very high priority	Very high priority	Very high priority	Somewhat high priority	Very low priority	67	Male	Vocational/professional certification	Caucasian		$50,000-$74,999	I have lived in Alabama for ____ year(s) (fill in the blank)	50	Outside a town with scattered neighbors	Yes	13	Farming		I live on my property
ADCNR	I dislike them a lot	Completely eradicated	Extremely important	Somewhat unacceptable	Completely unacceptable	Somewhat support	Somewhat support	Completely support	Somewhat support	Somewhat support	Somewhat unconcerned	Extremely concerned	Somewhat concerned	Extremely concerned	Extremely concerned	Neutral	Neutral	Neutral	Somewhat concerned	Somewhat concerned	Somewhat concerned	Somewhat concerned	Neutral	High priority	Very low priority	Very high priority	Somewhat high priority	Somewhat high priority	High priority	High priority	Somewhat high priority	High priority	Somewhat high priority	Very low priority	60	Male	Master's degree	Caucasian		$150,000 or more	I have lived in Alabama for ____ year(s) (fill in the blank)	57	Rural area with few neighbors	Yes	20	Residential		I live on my property
ADCNR	I dislike them a lot	Decreased drastically	Extremely important	Completely acceptable	Completely unacceptable	Completely support	Completely support	Completely support	Somewhat support	Do not support at all	Extremely concerned	Extremely concerned	Neutral	Neutral	Totally unconcerned	Extremely concerned	Extremely concerned	Extremely concerned	Somewhat concerned	Extremely concerned	Extremely concerned	Extremely concerned	Totally unconcerned	High priority	Very low priority	Very high priority	Very high priority	High priority	Somewhat high priority	High priority	Somewhat high priority	Neutral	Somewhat high priority	Very low priority	55	Male	High school/GED	Caucasian		$150,000 or more	I have lived in Alabama for ____ year(s) (fill in the blank)	62	Town/city with many neighbors	Yes	3	Residential		I live on my property
ADCNR	I am neutral towards them	Decrease moderately	Neutral	Somewhat acceptable	Completely unacceptable	Neutral	Neutral	Neutral	Completely support	Neutral	Somewhat concerned	Extremely concerned	Extremely concerned		Extremely concerned		Extremely concerned		Somewhat concerned	Extremely concerned	Extremely concerned	Extremely concerned		High priority	Very low priority	High priority	Neutral	Neutral	Neutral	Neutral	Very low priority	Neutral	Very low priority	Very high priority	1963	Male	Some high school	Caucasian		$35,000-$49,999	I have lived in Alabama for ____ year(s) (fill in the blank)	54	Rural area with few neighbors	No
ADCNR	I dislike them a lot	Decreased drastically	Slightly important	Completely acceptable	Somewhat unacceptable	Do not support at all	Completely support	Completely support	Completely support	Completely support	Somewhat unconcerned	Somewhat concerned	Totally unconcerned	Totally unconcerned	Somewhat unconcerned	Somewhat concerned	Totally unconcerned	Somewhat concerned	Somewhat unconcerned	Somewhat concerned	Somewhat unconcerned	Somewhat concerned	Totally unconcerned	Somewhat high priority	Very low priority	High priority	High priority	Neutral	Neutral	Somewhat high priority	Neutral	Somewhat high priority	Very low priority	Very low priority	56	Male	Some high school	Native American		$100,000-$149,999	I have lived in Alabama for ____ year(s) (fill in the blank)	52	Outside a town with scattered neighbors	Yes	5	Residential		I live on my property
ADCNR	I somewhat dislike them	Decrease slightly	Slightly important	Completely unacceptable	Completely unacceptable	Do not support at all	Somewhat support	Somewhat support	Somewhat support	Somewhat support	Extremely concerned	Extremely concerned	Neutral	Somewhat concerned	Extremely concerned	Extremely concerned	Extremely concerned	Extremely concerned	Extremely concerned	Extremely concerned	Extremely concerned	Extremely concerned	Somewhat concerned	Somewhat high priority	Somewhat high priority	Neutral	Somewhat high priority	Somewhat high priority	Somewhat high priority	Neutral	Neutral	Neutral	Very high priority	Neutral	66	Male	Bachelor's degree	Caucasian		$75,000-$99,999	I have lived in Alabama for ____ year(s) (fill in the blank)	51	Town/city with many neighbors	Yes	10	Farming		Once a week
ADCNR	I dislike them	Decreased drastically	Slightly important	Completely unacceptable	Completely unacceptable	Do not support at all	Do not support at all	Do not support at all	Do not support at all	Do not support at all	Extremely concerned	Extremely concerned	Extremely concerned	Extremely concerned	Extremely concerned	Extremely concerned	Extremely concerned	Extremely concerned	Extremely concerned	Extremely concerned	Extremely concerned	Extremely concerned	Extremely concerned	Somewhat high priority	High priority	High priority	Very low priority	Somewhat high priority	Somewhat low priority	Somewhat high priority	Somewhat low priority	Low priority	Low priority	Very low priority	62	Male	High school/GED	Caucasian		$150,000 or more	I have lived in Alabama for ____ year(s) (fill in the blank)	56	Outside a town with scattered neighbors	Yes	50 acres	Farming		I live on my property
ADCNR	I am neutral towards them	Decrease moderately	Neutral	Neutral	Somewhat unacceptable	Neutral	Somewhat support	Somewhat do not support	Somewhat do not support	Do not support at all	Neutral	Somewhat concerned	Neutral	Neutral	Neutral	Somewhat concerned	Somewhat unconcerned	Somewhat concerned	Neutral	Neutral	Somewhat unconcerned	Somewhat concerned	Totally unconcerned	Somewhat high priority	Low priority	Somewhat high priority	Neutral	Somewhat low priority	Somewhat high priority	Somewhat high priority	Neutral	Somewhat low priority	Neutral	Very low priority	55	Male	High school/GED	Other (please specify)	Euro American	$150,000 or more	I have lived in Alabama for ____ year(s) (fill in the blank)	40	Town/city with many neighbors	Yes	1	Residential		I live on my property
ADCNR	I dislike them a lot	Decreased drastically	Extremely important	Completely acceptable	Completely acceptable	Completely support	Completely support	Completely support	Completely support	Neutral	Somewhat unconcerned	Somewhat unconcerned	Neutral	Somewhat concerned	Extremely concerned	Somewhat unconcerned	Somewhat unconcerned	Somewhat unconcerned	Somewhat unconcerned	Somewhat unconcerned	Totally unconcerned	Totally unconcerned	Neutral	Very high priority	Very low priority	Very high priority	Somewhat high priority	Very high priority	Very high priority	Very high priority	Very high priority	Very high priority	Very high priority	Very low priority	65	Male	Some college, but no degree	Caucasian		$50,000-$74,999	I have lived in Alabama for ____ year(s) (fill in the blank)	52	Town/city with many neighbors	Yes	300 acres	Hunting		Once a week
ADCNR	I dislike them a lot	Completely eradicated	Slightly important	Neutral	Completely unacceptable	Somewhat support	Somewhat support	Completely support	Completely support	Neutral	Somewhat unconcerned	Somewhat concerned	Neutral	Neutral	Extremely concerned	Extremely concerned	Extremely concerned	Extremely concerned	Somewhat concerned	Extremely concerned	Extremely concerned	Extremely concerned	Somewhat concerned	Somewhat high priority	Very low priority	Very high priority	Neutral	Somewhat high priority	Somewhat high priority	Somewhat high priority	Neutral	Neutral	Somewhat high priority	Very low priority	64	Male	High school/GED	Caucasian		$100,000-$149,999	I have lived in Alabama for ____ year(s) (fill in the blank)	53	Town/city with many neighbors	No
ADCNR	I somewhat like them	Decrease moderately	Extremely important	Somewhat acceptable	Completely unacceptable	Neutral	Do not support at all	Do not support at all	Do not support at all	Do not support at all	Somewhat unconcerned	Extremely concerned	Somewhat concerned	Somewhat concerned	Neutral	Totally unconcerned	Totally unconcerned	Totally unconcerned	Totally unconcerned	Totally unconcerned	Totally unconcerned	Totally unconcerned	Totally unconcerned	Somewhat high priority	Somewhat low priority	High priority	Somewhat low priority	Neutral	Somewhat high priority	Somewhat low priority	Somewhat high priority	Somewhat low priority	Neutral	Very low priority	54	Male	Vocational/professional certification	Caucasian		$75,000-$99,999	I have lived in Alabama for ____ year(s) (fill in the blank)	63	Outside a town with scattered neighbors	Yes	20	Farming		I live on my property
ADCNR	I dislike them a lot	Completely eradicated	Extremely important	Completely acceptable	Somewhat acceptable	Completely support	Completely support	Completely support	Completely support	Somewhat support	Totally unconcerned	Somewhat unconcerned	Neutral	Neutral	Totally unconcerned	Somewhat concerned	Somewhat concerned	Somewhat concerned	Somewhat concerned	Somewhat concerned	Somewhat concerned	Somewhat concerned	Somewhat unconcerned	High priority	Very low priority	High priority	Somewhat high priority	High priority	Neutral	Somewhat high priority	Somewhat high priority	Somewhat high priority	Somewhat high priority	Very low priority	55	Male	Doctorate	Caucasian		$50,000-$74,999	I have lived in Alabama for ____ year(s) (fill in the blank)	62	Town/city with many neighbors	Yes	3	Other (please specify)	Hobby farm	I live on my property
ADCNR	I dislike them a lot	Completely eradicated	Extremely important	Completely acceptable	Somewhat unacceptable	Somewhat support	Somewhat support	Completely support	Completely support	Somewhat support	Neutral	Somewhat concerned	Totally unconcerned	Neutral	Totally unconcerned	Extremely concerned	Extremely concerned	Somewhat concerned	Extremely concerned	Somewhat concerned	Somewhat concerned	Somewhat concerned	Somewhat unconcerned	Very high priority	Very low priority	Very high priority	Very high priority	Somewhat high priority	High priority	Very high priority	Somewhat high priority	Somewhat high priority	High priority	Very low priority	59	Male	Associates degree	Caucasian		$100,000-$149,999	I have lived in Alabama for ____ year(s) (fill in the blank)	59	Outside a town with scattered neighbors	Yes	85	Farming		I live on my property
ADCNR	I dislike them	Decreased drastically	Slightly important	Somewhat acceptable	Completely unacceptable	Completely support	Completely support	Completely support	Completely support	Completely support	Totally unconcerned	Extremely concerned	Neutral	Neutral	Somewhat concerned	Somewhat concerned	Somewhat concerned	Extremely concerned	Extremely concerned	Extremely concerned	Extremely concerned	Extremely concerned	Totally unconcerned	High priority	Very low priority	High priority	Very high priority	High priority	Neutral	High priority	Very low priority	Neutral	Very low priority	Very low priority	56	Male	Vocational/professional certification	Caucasian		$100,000-$149,999	I have lived in Alabama for ____ year(s) (fill in the blank)	40	Town/city with many neighbors	Yes	20	Residential		I live on my property
ADCNR	I somewhat dislike them	Decreased drastically	Neutral	Completely unacceptable	Completely unacceptable	Do not support at all	Do not support at all	Do not support at all	Do not support at all	Do not support at all	Extremely concerned	Extremely concerned	Extremely concerned	Extremely concerned	Extremely concerned	Extremely concerned	Extremely concerned	Extremely concerned	Extremely concerned	Extremely concerned	Extremely concerned	Extremely concerned	Extremely concerned	High priority	Very low priority	High priority	High priority	Somewhat high priority	Neutral	Somewhat high priority	Somewhat high priority	Somewhat high priority	Neutral	Very low priority	64	Male	Associates degree	Caucasian		$35,000-$49,999	I have lived in Alabama for ____ year(s) (fill in the blank)	Life	Rural area with few neighbors	Yes	1.5	Residential		I live on my property
ADCNR	I dislike them a lot	Decreased drastically	Slightly important	Somewhat unacceptable	Somewhat unacceptable	Completely support	Somewhat support	Completely support	Completely support	Neutral	Extremely concerned	Extremely concerned	Somewhat concerned	Extremely concerned	Somewhat concerned	Extremely concerned	Somewhat concerned	Extremely concerned	Extremely concerned	Extremely concerned	Somewhat concerned	Somewhat concerned	Somewhat concerned	High priority	Very low priority	Very high priority	Neutral	Neutral	Somewhat high priority	Somewhat high priority	Very low priority	Neutral	Neutral	Very low priority	57	Male	Master's degree	Caucasian		$50,000-$74,999	I have lived in Alabama for ____ year(s) (fill in the blank)	60	Rural area with few neighbors	No
ADCNR	I dislike them a lot	Decreased drastically	Extremely unimportant	Completely acceptable	Completely acceptable	Completely support	Completely support	Completely support	Do not support at all	Do not support at all	Totally unconcerned	Somewhat concerned	Totally unconcerned	Totally unconcerned	Somewhat concerned	Somewhat concerned	Somewhat concerned	Somewhat concerned	Somewhat unconcerned	Somewhat concerned	Somewhat concerned	Totally unconcerned	Totally unconcerned	Low priority	Low priority	Low priority	Somewhat low priority	Somewhat high priority	Somewhat high priority	Somewhat high priority	Somewhat high priority	Somewhat high priority	Somewhat high priority	Neutral	1961	Male	High school/GED	Caucasian		$150,000 or more	I have lived in Alabama for ____ year(s) (fill in the blank)	56	Town/city with many neighbors	No
ADCNR	I somewhat like them	Decrease slightly	Neutral	Somewhat acceptable	Neutral	Completely support	Completely support	Completely support	Completely support	Somewhat do not support	Somewhat concerned	Somewhat concerned	Somewhat concerned	Somewhat concerned	Extremely concerned	Extremely concerned	Extremely concerned	Extremely concerned	Extremely concerned	Extremely concerned	Somewhat concerned	Somewhat concerned	Totally unconcerned	Somewhat low priority	Very low priority	Somewhat high priority	Low priority	Somewhat high priority	Somewhat high priority	Neutral	Very low priority	High priority	Somewhat high priority	Very low priority	67	Male	High school/GED	Caucasian		$100,000-$149,999	I have lived in Alabama for ____ year(s) (fill in the blank)	49	Town/city with many neighbors	No
ADCNR	I somewhat like them	Decrease moderately	Slightly unimportant	Completely unacceptable	Completely unacceptable	Do not support at all	Do not support at all	Do not support at all	Do not support at all	Do not support at all	Extremely concerned	Extremely concerned	Neutral	Neutral	Neutral	Extremely concerned	Extremely concerned	Extremely concerned	Extremely concerned	Extremely concerned	Extremely concerned	Neutral	Neutral	Somewhat low priority	Somewhat low priority	Somewhat low priority	Very low priority	Somewhat low priority	Low priority	Low priority	Low priority	Very low priority	High priority	Very low priority	59	Male	Some college, but no degree	Caucasian		$150,000 or more	I have lived in Alabama for ____ year(s) (fill in the blank)	59	Rural area with few neighbors	Yes	60	Other (please specify)	Farming, hunting and residential	I live on my property
ADCNR	I dislike them	Decreased drastically	Slightly important	Somewhat acceptable	Somewhat acceptable	Completely support	Completely support	Completely support	Completely support	Somewhat support	Somewhat unconcerned	Extremely concerned	Neutral	Neutral	Somewhat unconcerned	Extremely concerned	Extremely concerned	Extremely concerned	Extremely concerned	Extremely concerned	Extremely concerned	Extremely concerned	Extremely concerned	High priority	Very low priority	High priority	High priority	High priority	High priority	High priority	Somewhat high priority	High priority	High priority	Very low priority	55	Male	Associates degree	Caucasian		$100,000-$149,999	I have lived in Alabama for ____ year(s) (fill in the blank)	62	Outside a town with scattered neighbors	Yes	5 acres	Residential		I live on my property
ADCNR	I dislike them a lot	Completely eradicated	Extremely important	Completely acceptable	Completely acceptable	Completely support	Completely support	Completely support	Completely support	Completely support	Totally unconcerned	Somewhat concerned	Totally unconcerned	Totally unconcerned	Totally unconcerned	Somewhat concerned	Totally unconcerned	Somewhat unconcerned	Somewhat unconcerned	Somewhat concerned	Somewhat concerned	Neutral	Totally unconcerned	Very high priority	Very low priority	Very high priority	Very high priority	Very high priority	Very high priority	Very high priority	Very high priority	Very high priority	Very high priority	Very low priority	57	Male	Bachelor's degree	African American		$100,000-$149,999	I have lived in Alabama for ____ year(s) (fill in the blank)	61	Town/city with many neighbors	Yes	4500	Forest products/timber		Once a week
ADCNR	I somewhat dislike them	Decreased drastically	Slightly important	Completely unacceptable	Completely unacceptable	Completely support	Completely support	Completely support	Completely support	Completely support	Extremely concerned	Extremely concerned	Somewhat concerned	Neutral	Somewhat unconcerned	Somewhat concerned	Somewhat concerned	Somewhat concerned	Extremely concerned	Extremely concerned	Extremely concerned	Extremely concerned	Extremely concerned	High priority	Very low priority	Very high priority	High priority	Somewhat high priority	High priority	Neutral	Somewhat high priority	High priority	Somewhat high priority	Somewhat low priority	1960	Male	Associates degree	Caucasian		$150,000 or more	I have lived in Alabama for ____ year(s) (fill in the blank)	57	Rural area with few neighbors	Yes	5	Residential		I live on my property
ADCNR	I dislike them	Completely eradicated	Extremely important	Somewhat acceptable	Neutral	Somewhat support	Somewhat support	Completely support	Completely support	Somewhat support	Somewhat unconcerned	Somewhat concerned	Neutral	Somewhat concerned	Extremely concerned	Extremely concerned	Extremely concerned	Extremely concerned	Somewhat concerned	Extremely concerned	Extremely concerned	Extremely concerned	Somewhat concerned	High priority	Low priority	Somewhat high priority	High priority	Somewhat high priority	Somewhat high priority	Somewhat high priority	Somewhat high priority	Somewhat high priority	Somewhat high priority	Very low priority	59	Male	Some college, but no degree	Caucasian			I have lived in Alabama for ____ year(s) (fill in the blank)	57	Rural area with few neighbors	Yes	80	Residential		I live on my property
ADCNR	I somewhat dislike them	Decrease moderately	Neutral	Completely unacceptable	Completely unacceptable	Do not support at all	Do not support at all	Do not support at all	Do not support at all	Do not support at all	Extremely concerned	Extremely concerned	Extremely concerned	Extremely concerned	Extremely concerned	Extremely concerned	Extremely concerned	Extremely concerned	Extremely concerned	Extremely concerned	Extremely concerned	Somewhat unconcerned	Somewhat unconcerned	Somewhat high priority	Very low priority	Somewhat high priority	Neutral	Somewhat high priority	Low priority	High priority	Very low priority	Somewhat high priority	Somewhat high priority	Very low priority	63	Male	High school/GED	Caucasian			I have lived in Alabama for ____ year(s) (fill in the blank)	56	Town/city with many neighbors	No
ADCNR	I dislike them	Stay the same	Slightly unimportant	Neutral	Completely unacceptable	Do not support at all	Do not support at all	Do not support at all	Do not support at all	Do not support at all	Extremely concerned	Extremely concerned	Somewhat concerned	Neutral	Neutral		Neutral	Neutral	Extremely concerned	Extremely concerned	Extremely concerned	Somewhat concerned	Totally unconcerned	Low priority	Neutral	Neutral	Somewhat low priority	Neutral	Neutral	Somewhat low priority	Low priority	Low priority	Somewhat high priority	Very low priority	59	Male	High school/GED	Caucasian		Less than $14,999	I have lived in Alabama for ____ year(s) (fill in the blank)	59	Town/city with many neighbors	Yes	6	Residential		I live on my property
ADCNR	I somewhat like them	Decrease slightly	Neutral	Completely unacceptable	Completely unacceptable	Completely support	Completely support	Completely support	Completely support	Completely support	Somewhat unconcerned	Extremely concerned	Neutral	Neutral	Somewhat concerned	Extremely concerned	Extremely concerned	Extremely concerned	Extremely concerned	Extremely concerned	Extremely concerned	Extremely concerned	Extremely concerned	Somewhat high priority	Somewhat low priority	Somewhat high priority	Neutral	Neutral	Somewhat low priority	Somewhat low priority	Somewhat low priority	Somewhat low priority	Somewhat high priority	Very low priority	66	Male	High school/GED	Caucasian		$100,000-$149,999	I have lived in Alabama for ____ year(s) (fill in the blank)	51	Outside a town with scattered neighbors	No
ADCNR	I somewhat like them	Decreased drastically	Slightly important	Somewhat acceptable	Completely unacceptable	Somewhat support	Somewhat support	Somewhat support	Somewhat support	Somewhat support	Somewhat unconcerned	Somewhat concerned	Neutral	Somewhat unconcerned	Somewhat unconcerned	Somewhat concerned	Somewhat unconcerned	Somewhat unconcerned	Somewhat concerned	Somewhat unconcerned	Somewhat concerned	Somewhat concerned	Somewhat concerned	Somewhat high priority	Very low priority	High priority	High priority	Somewhat high priority	High priority	High priority	High priority	Somewhat high priority	Somewhat high priority		58	Male	Master's degree	Caucasian		$25,000-$34,999	I have lived in Alabama for ____ year(s) (fill in the blank)	60	Town/city with many neighbors	No
ADCNR	I dislike them a lot	Completely eradicated	Extremely important	Completely acceptable	Somewhat unacceptable	Completely support	Neutral	Completely support	Completely support	Do not support at all	Somewhat concerned	Extremely concerned	Somewhat concerned	Somewhat concerned	Totally unconcerned	Extremely concerned	Extremely concerned	Extremely concerned	Somewhat concerned	Extremely concerned	Extremely concerned	Extremely concerned	Neutral	Very high priority	Very low priority	Very high priority	High priority	Very high priority	Very high priority	Very high priority	Very high priority	Very high priority	Very high priority	Very low priority	62	Male	Master's degree	Caucasian		$150,000 or more	I have lived in Alabama for ____ year(s) (fill in the blank)	55	Town/city with many neighbors	Yes	150	Hunting		Once a week
ADCNR	I dislike them	Decreased drastically	Slightly important	Completely unacceptable	Completely unacceptable	Neutral	Somewhat support	Somewhat support	Somewhat support	Somewhat support	Somewhat concerned	Somewhat concerned	Totally unconcerned	Somewhat unconcerned	Somewhat concerned	Extremely concerned	Extremely concerned	Extremely concerned	Somewhat concerned	Somewhat concerned	Somewhat concerned	Somewhat concerned	Somewhat concerned	Somewhat high priority	Very low priority	Somewhat high priority	Somewhat high priority	Somewhat high priority	Somewhat high priority	Somewhat high priority	Somewhat high priority	Somewhat high priority	Low priority	Very low priority	63	Male	Bachelor's degree	Caucasian		$150,000 or more	I have lived in Alabama for ____ year(s) (fill in the blank)	54	Town/city with many neighbors	Yes	2	Residential		I live on my property
ADCNR	I dislike them a lot	Completely eradicated	Extremely unimportant	Completely acceptable	Completely acceptable	Neutral	Do not support at all	Neutral	Somewhat support	Somewhat support	Neutral	Neutral	Somewhat concerned	Somewhat unconcerned	Totally unconcerned	Totally unconcerned	Totally unconcerned	Somewhat concerned	Neutral	Neutral	Somewhat concerned	Somewhat concerned	Totally unconcerned	Very high priority	Very low priority	Very high priority	Very low priority	Neutral	Neutral	Very high priority	Very high priority	Very high priority	Very high priority	Very high priority	61	Male	Some high school	Caucasian		$100,000-$149,999	I have lived in Alabama for ____ year(s) (fill in the blank)	56	Rural area with few neighbors	Yes	200	Hunting		Once a week
ADCNR	I dislike them	Decrease moderately	Slightly important	Somewhat unacceptable	Completely unacceptable	Completely support	Completely support	Completely support	Completely support	Somewhat do not support	Somewhat unconcerned	Extremely concerned	Neutral	Neutral	Somewhat concerned	Extremely concerned	Extremely concerned	Extremely concerned	Extremely concerned	Extremely concerned	Extremely concerned	Somewhat concerned	Extremely concerned	Very high priority	Very low priority	High priority	High priority	Somewhat high priority	Very high priority	Very high priority	Somewhat high priority	Somewhat high priority	Very high priority	Very low priority	54	Male	Bachelor's degree	Caucasian		$150,000 or more	I have lived in Alabama for ____ year(s) (fill in the blank)	50	Outside a town with scattered neighbors	Yes	20	Residential		I live on my property
ADCNR	I am neutral towards them	Decreased drastically	Slightly important	Somewhat unacceptable	Somewhat unacceptable	Somewhat support	Neutral	Somewhat do not support	Somewhat support	Somewhat do not support	Somewhat concerned	Somewhat unconcerned	Neutral	Somewhat concerned	Somewhat concerned	Somewhat concerned	Somewhat concerned	Somewhat concerned	Somewhat concerned	Extremely concerned	Somewhat concerned	Somewhat unconcerned	Neutral	Somewhat high priority	Low priority	Somewhat high priority	Somewhat high priority	Somewhat high priority	Neutral	Neutral	Somewhat low priority	Somewhat low priority	Somewhat low priority	Very low priority	60	Male	Bachelor's degree	Caucasian		$100,000-$149,999	I have lived in Alabama for ____ year(s) (fill in the blank)	57	Outside a town with scattered neighbors	Yes	48 acres	Forest products/timber		I live on my property
ADCNR	I am neutral towards them	Decrease moderately	Slightly unimportant	Completely unacceptable	Completely unacceptable	Do not support at all	Do not support at all	Do not support at all	Do not support at all	Somewhat support	Somewhat concerned													Low priority	Low priority	Somewhat low priority	Very low priority	Somewhat high priority	Very low priority	Very low priority	Very low priority	Very low priority	Somewhat high priority	Very low priority	1960	Male	Some college, but no degree	Caucasian		$100,000-$149,999	I have lived in Alabama for ____ year(s) (fill in the blank)	57yra	Rural area with few neighbors	Yes	8	Residential		I live on my property
ADCNR	I dislike them a lot	Decreased drastically	Extremely important	Completely acceptable	Completely acceptable	Completely support	Completely support	Completely support	Completely support	Somewhat do not support	Somewhat unconcerned	Extremely concerned	Somewhat concerned	Neutral	Somewhat concerned	Extremely concerned	Extremely concerned	Extremely concerned	Extremely concerned	Extremely concerned	Extremely concerned	Extremely concerned	Extremely concerned	Somewhat high priority	Very low priority	Very high priority	Very high priority	Very high priority	Very high priority	High priority	Neutral	Somewhat high priority	High priority	Very low priority	55	Male	Associates degree	Caucasian		$100,000-$149,999	I have lived in Alabama for ____ year(s) (fill in the blank)	62	Outside a town with scattered neighbors	Yes	7	Residential		I live on my property
ADCNR	I dislike them a lot	Completely eradicated	Extremely important	Completely unacceptable	Completely acceptable	Completely support	Completely support	Completely support	Somewhat support	Completely support	Totally unconcerned	Somewhat concerned	Totally unconcerned	Somewhat unconcerned	Extremely concerned	Neutral	Neutral	Somewhat concerned	Somewhat concerned	Somewhat concerned	Somewhat concerned	Extremely concerned	Somewhat unconcerned	Very high priority	Very low priority	Very high priority	Very high priority	High priority	High priority	Very high priority	Very high priority	Very high priority	Very high priority	Very low priority	58	Male	Some college, but no degree	Caucasian		$75,000-$99,999	I have lived in Alabama for ____ year(s) (fill in the blank)	59	Rural area with few neighbors	Yes	10	Residential		I live on my property
ADCNR	I dislike them a lot	Decreased drastically	Extremely unimportant	Somewhat unacceptable	Completely unacceptable	Completely support	Somewhat do not support	Somewhat do not support	Somewhat do not support	Somewhat do not support	Extremely concerned	Extremely concerned	Extremely concerned	Extremely concerned	Extremely concerned	Extremely concerned	Extremely concerned	Extremely concerned	Extremely concerned	Extremely concerned	Extremely concerned	Extremely concerned	Extremely concerned	High priority	Very low priority	Very high priority	Somewhat high priority	Very high priority	Very high priority	High priority	Somewhat high priority	Somewhat high priority	Very high priority	Very low priority	60	Male	High school/GED	Caucasian		$50,000-$74,999	I have lived in Alabama for ____ year(s) (fill in the blank)	57	Outside a town with scattered neighbors	Yes	3 1/2	Residential		I live on my property
ADCNR	I dislike them a lot	Completely eradicated	Extremely important	Completely acceptable	Completely acceptable	Completely support	Completely support	Completely support	Do not support at all	Do not support at all	Somewhat unconcerned	Somewhat unconcerned	Somewhat unconcerned	Totally unconcerned	Totally unconcerned	Somewhat unconcerned	Somewhat unconcerned	Somewhat unconcerned	Somewhat unconcerned	Somewhat unconcerned	Somewhat unconcerned	Somewhat unconcerned	Totally unconcerned	Very low priority	Very low priority	Very low priority	Very low priority	Very low priority	Very low priority	Very low priority	Very low priority	Very low priority	Very low priority	Very low priority	55	Male	Some college, but no degree	Caucasian		$100,000-$149,999	I have lived in Alabama for ____ year(s) (fill in the blank)	62	Rural area with few neighbors	Yes	400	Forest products/timber		I live on my property
ADCNR	I dislike them a lot	Completely eradicated	Extremely important	Completely acceptable	Somewhat acceptable	Completely support	Completely support	Completely support	Completely support	Do not support at all	Totally unconcerned	Somewhat concerned	Totally unconcerned	Somewhat concerned	Totally unconcerned	Somewhat concerned	Somewhat concerned	Extremely concerned	Extremely concerned	Extremely concerned	Somewhat concerned	Extremely concerned	Somewhat unconcerned	Very high priority	Very low priority	Very high priority	Very high priority	Somewhat high priority	High priority	High priority	Low priority	Somewhat high priority	High priority	Low priority	61	Male	Some college, but no degree	Other (please specify)	Latino/Caucasian	$75,000-$99,999	I have lived in Alabama for ____ year(s) (fill in the blank)	53	Outside a town with scattered neighbors	Yes	250	Hunting		Once a week
ADCNR	I dislike them	Completely eradicated	Extremely important	Somewhat unacceptable	Somewhat unacceptable	Completely support	Completely support	Completely support	Completely support	Completely support	Somewhat unconcerned	Extremely concerned	Neutral	Neutral	Totally unconcerned	Extremely concerned	Extremely concerned	Extremely concerned	Extremely concerned	Extremely concerned	Neutral	Extremely concerned	Somewhat concerned	Somewhat high priority	Very low priority	Very high priority	High priority	High priority	Neutral	High priority	Very low priority	Neutral	High priority	Very low priority	63	Male	Vocational/professional certification	Caucasian		$50,000-$74,999	I have lived in Alabama for ____ year(s) (fill in the blank)	50	Town/city with many neighbors	No
ADCNR	I dislike them a lot	Decreased drastically	Extremely important	Somewhat acceptable	Somewhat unacceptable	Completely support	Somewhat support	Completely support	Somewhat support	Neutral	Somewhat unconcerned	Somewhat concerned	Neutral	Somewhat concerned	Neutral	Extremely concerned	Extremely concerned	Extremely concerned	Somewhat concerned	Somewhat concerned	Extremely concerned	Somewhat concerned	Neutral	Very high priority	Very low priority	High priority	Neutral	Somewhat high priority	Neutral	Somewhat high priority	Somewhat high priority	Somewhat high priority	Somewhat high priority	Very low priority	66	Male	Master's degree	Caucasian		$100,000-$149,999	I have lived in Alabama for ____ year(s) (fill in the blank)	51	Rural area with few neighbors	Yes	450	Farming		Once a week
ADCNR	I dislike them	Completely eradicated	Extremely unimportant	Somewhat acceptable	Somewhat acceptable	Somewhat support	Completely support	Completely support	Completely support	Somewhat support	Somewhat concerned	Extremely concerned	Extremely concerned	Extremely concerned	Totally unconcerned	Extremely concerned	Extremely concerned	Extremely concerned	Extremely concerned	Extremely concerned	Extremely concerned	Extremely concerned	Extremely concerned	Very high priority	Very low priority	Very high priority	Very low priority	Very low priority	Very high priority	Somewhat high priority	Very low priority	Neutral	Very low priority	Very low priority	65	Male	Some college, but no degree	Caucasian		$75,000-$99,999	I have lived in Alabama for ____ year(s) (fill in the blank)	53	Rural area with few neighbors	Yes	7 acres	Residential		I live on my property
ADCNR	I dislike them	Decrease slightly	Slightly important	Somewhat unacceptable	Somewhat unacceptable	Completely support	Somewhat support	Somewhat support	Somewhat support	Neutral	Neutral	Somewhat concerned	Neutral	Somewhat concerned	Neutral	Somewhat concerned	Somewhat concerned	Somewhat concerned	Somewhat concerned	Somewhat concerned	Extremely concerned	Somewhat concerned	Extremely concerned	Somewhat high priority	Very low priority	Somewhat high priority	Somewhat high priority	Somewhat high priority	High priority	High priority	Somewhat high priority	Neutral	High priority	Very low priority	59	Male	High school/GED	Caucasian		$20,000-$24,999	I have lived in Alabama for ____ year(s) (fill in the blank)	56	Town/city with many neighbors	Yes	10	Other (please specify)	Protect for future family benefits	Once a month
ADCNR	I dislike them	Decreased drastically	Extremely unimportant	Somewhat acceptable	Somewhat unacceptable	Completely support	Completely support	Completely support	Completely support	Do not support at all	Somewhat concerned	Somewhat concerned	Neutral	Neutral	Somewhat unconcerned	Somewhat concerned	Somewhat concerned	Somewhat concerned	Somewhat concerned	Somewhat concerned	Extremely concerned	Somewhat unconcerned	Somewhat concerned	Very high priority	Very low priority	Very high priority	Low priority	Neutral	Neutral	Somewhat high priority	Very low priority	Somewhat high priority	High priority	Very low priority	60	Male	Associates degree	Caucasian		$150,000 or more	I have lived in Alabama for ____ year(s) (fill in the blank)	56	Town/city with many neighbors	Yes	35	Hunting		Once a month
ADCNR	I dislike them	Decreased drastically	Neutral	Completely acceptable	Completely unacceptable	Completely support	Completely support	Completely support	Somewhat support	Somewhat support	Somewhat concerned	Somewhat concerned	Neutral	Somewhat concerned	Neutral	Extremely concerned	Extremely concerned	Extremely concerned	Somewhat concerned	Somewhat concerned	Somewhat concerned	Somewhat concerned	Neutral	Somewhat high priority	Very low priority	High priority	Somewhat high priority	Somewhat high priority	Somewhat high priority	Neutral	Neutral	Neutral	Neutral	Very low priority	65	Male	Bachelor's degree	Caucasian		$100,000-$149,999	I have lived in Alabama for ____ year(s) (fill in the blank)	52	Town/city with many neighbors	Yes	21	Residential		Once a month
ADCNR	I dislike them a lot	Completely eradicated	Neutral	Neutral	Somewhat unacceptable	Completely support	Completely support	Completely support	Completely support	Completely support	Somewhat unconcerned	Extremely concerned	Neutral	Neutral	Neutral	Somewhat concerned	Somewhat concerned	Somewhat concerned	Somewhat concerned	Somewhat concerned	Neutral	Somewhat concerned	Totally unconcerned	Very high priority	Very low priority	Very high priority	High priority	High priority	Somewhat high priority	Neutral	Neutral	Somewhat high priority	High priority	Very low priority	67	Male	Bachelor's degree	Caucasian		$100,000-$149,999	I have lived in Alabama for ____ year(s) (fill in the blank)	50	Town/city with many neighbors	Yes	1	Residential		I live on my property
ADCNR	I dislike them	Decrease moderately	Slightly unimportant	Completely unacceptable	Completely unacceptable	Do not support at all	Do not support at all	Do not support at all	Do not support at all	Do not support at all	Somewhat concerned	Extremely concerned	Somewhat concerned	Neutral	Neutral	Extremely concerned	Extremely concerned	Extremely concerned	Extremely concerned	Extremely concerned	Extremely concerned	Somewhat concerned	Neutral	Somewhat high priority	Low priority	Somewhat high priority	Somewhat high priority	Very high priority	Very high priority	Very high priority	Somewhat low priority	Somewhat low priority	Somewhat high priority	Somewhat low priority	1965	Male	Bachelor's degree	Caucasian		$50,000-$74,999	I have lived in Alabama for ____ year(s) (fill in the blank)	52	Town/city with many neighbors	No
ADCNR	I dislike them a lot	Decreased drastically	Slightly important	Completely acceptable	Somewhat unacceptable	Completely support	Neutral	Neutral	Somewhat support	Do not support at all	Totally unconcerned	Somewhat concerned	Neutral	Neutral	Somewhat unconcerned	Somewhat concerned	Somewhat concerned	Neutral	Neutral	Neutral	Neutral	Somewhat concerned	Totally unconcerned	Somewhat high priority	Very low priority	High priority	High priority	Neutral	Neutral	Neutral	Very low priority	Somewhat low priority	Low priority	Very low priority	61	Male	Bachelor's degree	Caucasian		$150,000 or more	I have lived in Alabama for ____ year(s) (fill in the blank)	56	Town/city with many neighbors	Yes	320	Hunting		Once a week
ADCNR	I somewhat like them	Stay the same	Slightly important	Completely acceptable	Somewhat unacceptable	Somewhat do not support	Somewhat do not support	Somewhat do not support	Somewhat do not support	Completely support	Somewhat concerned	Somewhat concerned	Neutral	Neutral	Extremely concerned	Somewhat concerned	Somewhat concerned	Somewhat concerned	Somewhat concerned	Extremely concerned	Extremely concerned	Somewhat concerned	Totally unconcerned	Somewhat low priority	Somewhat low priority	Somewhat low priority	Somewhat low priority	Low priority	Low priority	Somewhat high priority	Low priority	Neutral	Low priority	Very low priority	54	Male	High school/GED	Caucasian		$50,000-$74,999	I have lived in Alabama for ____ year(s) (fill in the blank)	64	Outside a town with scattered neighbors	No
ADCNR	I dislike them a lot	Decreased drastically	Extremely important	Completely acceptable	Neutral	Completely support	Completely support	Completely support	Completely support	Neutral	Neutral	Somewhat concerned	Somewhat unconcerned	Neutral	Totally unconcerned	Somewhat concerned	Somewhat concerned	Somewhat concerned	Neutral	Somewhat unconcerned	Somewhat concerned	Somewhat unconcerned	Somewhat unconcerned	Very high priority	Very low priority	Very high priority	High priority	Somewhat high priority	Neutral	High priority	Somewhat high priority	Somewhat high priority	Somewhat high priority	Low priority	62	Male	Bachelor's degree	Caucasian		$35,000-$49,999	I have lived in Alabama for ____ year(s) (fill in the blank)	56	Town/city with many neighbors	Yes	45	Hunting		Once a month
ADCNR	I somewhat like them	Decrease moderately	Neutral	Neutral	Neutral	Completely support	Completely support	Completely support	Completely support	Somewhat do not support	Neutral	Somewhat concerned	Somewhat unconcerned	Somewhat unconcerned	Extremely concerned	Extremely concerned	Somewhat concerned	Extremely concerned	Somewhat unconcerned	Somewhat unconcerned	Totally unconcerned	Neutral	Somewhat concerned	High priority	Low priority	High priority	High priority	Somewhat low priority	Very low priority	Low priority	Low priority	Somewhat high priority	Somewhat high priority	Very low priority	64	Male	Some college, but no degree	Caucasian		$150,000 or more	I have lived in Alabama for ____ year(s) (fill in the blank)	53	Town/city with many neighbors	Yes	220	Hunting		Once a week
ADCNR	I dislike them a lot	Decrease moderately	Neutral	Completely acceptable	Somewhat acceptable	Completely support	Completely support	Completely support	Completely support	Do not support at all	Somewhat unconcerned	Extremely concerned	Neutral	Neutral	Somewhat concerned	Extremely concerned	Extremely concerned	Extremely concerned	Somewhat concerned	Extremely concerned	Extremely concerned	Extremely concerned	Somewhat unconcerned	High priority	Low priority	High priority	Neutral	Somewhat high priority	Neutral	Somewhat low priority	Neutral	Somewhat low priority	High priority	Very low priority	57	Male	Some college, but no degree	Caucasian		$50,000-$74,999	I have lived in Alabama for ____ year(s) (fill in the blank)		Outside a town with scattered neighbors	No
ADCNR	I dislike them	Decreased drastically	Extremely important	Completely unacceptable	Completely unacceptable	Do not support at all	Do not support at all	Do not support at all	Do not support at all	Do not support at all	Totally unconcerned	Extremely concerned	Totally unconcerned	Totally unconcerned	Totally unconcerned	Extremely concerned	Extremely concerned	Extremely concerned	Extremely concerned	Extremely concerned	Extremely concerned	Extremely concerned	Totally unconcerned	Very high priority	Very low priority	Very high priority	High priority	High priority	High priority	High priority	High priority	High priority	Very high priority	Very low priority	1961	Male	Associates degree	Caucasian		$50,000-$74,999	I have lived in Alabama for ____ year(s) (fill in the blank)	56	Town/city with many neighbors	Yes	3 acres	Residential		I live on my property
ADCNR	I am neutral towards them	Decrease moderately	Extremely important	Completely unacceptable	Completely unacceptable	Do not support at all	Do not support at all	Do not support at all	Do not support at all	Do not support at all	Extremely concerned	Extremely concerned	Neutral	Neutral	Somewhat concerned	Somewhat concerned	Somewhat concerned	Somewhat concerned	Neutral	Somewhat concerned	Extremely concerned	Somewhat concerned	Neutral	High priority	Neutral	Somewhat low priority	Neutral	Somewhat low priority	Somewhat high priority	Somewhat high priority	Neutral	Somewhat high priority	Somewhat high priority	Very low priority	1962	Male	Bachelor's degree	Caucasian		$75,000-$99,999	I have lived in Alabama for ____ year(s) (fill in the blank)	55	Town/city with many neighbors	Yes	3	Residential		I live on my property
ADCNR	I dislike them a lot	Completely eradicated	Neutral	Completely unacceptable	Completely unacceptable	Do not support at all	Do not support at all	Do not support at all	Do not support at all	Do not support at all	Extremely concerned	Extremely concerned	Neutral		Somewhat concerned	Extremely concerned	Extremely concerned	Extremely concerned	Extremely concerned	Extremely concerned	Extremely concerned	Extremely concerned	Extremely concerned	Very high priority	Very low priority	Neutral	Very low priority	Very low priority	Very high priority	Neutral	Very low priority	Very low priority	Very low priority	Very low priority	56	Male	Vocational/professional certification	Caucasian		$75,000-$99,999	I have lived in Alabama for ____ year(s) (fill in the blank)	62	Outside a town with scattered neighbors	Yes	57	Farming		I live on my property
ADCNR	I dislike them a lot	Completely eradicated	Extremely important	Completely acceptable	Somewhat acceptable	Completely support	Completely support	Completely support	Completely support	Do not support at all	Neutral	Somewhat concerned	Somewhat unconcerned	Somewhat concerned	Totally unconcerned	Extremely concerned	Extremely concerned	Somewhat concerned	Totally unconcerned	Extremely concerned	Somewhat concerned	Extremely concerned	Totally unconcerned	Very high priority	Very low priority	Very high priority	Neutral	High priority	Somewhat high priority	Very high priority	Neutral	High priority	Somewhat high priority	Very low priority	59	Male	Vocational/professional certification	Caucasian		$100,000-$149,999	I have lived in Alabama for ____ year(s) (fill in the blank)	58	Outside a town with scattered neighbors	No
ADCNR	I dislike them a lot	Completely eradicated	Neutral	Completely acceptable	Completely acceptable	Somewhat do not support	Somewhat do not support	Somewhat do not support	Somewhat do not support	Somewhat do not support	Totally unconcerned	Extremely concerned	Neutral	Somewhat unconcerned	Totally unconcerned	Somewhat unconcerned	Somewhat unconcerned	Somewhat unconcerned	Somewhat concerned	Extremely concerned	Extremely concerned	Somewhat unconcerned	Totally unconcerned	Neutral	Very low priority	Very high priority	High priority	Somewhat low priority	Somewhat high priority	Somewhat high priority	Very low priority	Very low priority	Very low priority	Very low priority	56	Male	Bachelor's degree	Caucasian		$150,000 or more	I have lived in Alabama for ____ year(s) (fill in the blank)	62	Town/city with many neighbors	Yes	300	Forest products/timber		Once a week
ADCNR	I dislike them a lot	Completely eradicated	Extremely unimportant	Completely acceptable	Completely acceptable	Completely support	Somewhat support	Completely support	Somewhat support	Do not support at all	Somewhat concerned	Extremely concerned	Somewhat concerned	Somewhat concerned	Totally unconcerned	Somewhat concerned	Somewhat concerned	Somewhat concerned	Neutral	Neutral	Extremely concerned	Extremely concerned	Somewhat concerned	High priority	Very low priority	High priority	Low priority	Neutral	Neutral	Somewhat high priority	Very high priority	Very high priority	High priority	Very low priority	64	Male	Bachelor's degree	Caucasian		$75,000-$99,999	I have lived in Alabama for ____ year(s) (fill in the blank)	50	Outside a town with scattered neighbors	Yes	140	Farming		Once a month
ADCNR	I dislike them a lot	Decrease moderately	Neutral	Somewhat acceptable	Completely unacceptable			Completely support	Completely support	Completely support	Extremely concerned	Extremely concerned	Neutral	Somewhat concerned	Somewhat concerned	Extremely concerned	Extremely concerned	Extremely concerned	Extremely concerned	Extremely concerned	Extremely concerned	Somewhat concerned	Neutral		Very low priority	Somewhat low priority	High priority	Somewhat high priority	Low priority	Low priority	Very low priority	Very low priority	Very low priority	Very low priority	58	Male	Some college, but no degree	Caucasian		$150,000 or more	I have lived in Alabama for ____ year(s) (fill in the blank)	27	Town/city with many neighbors	No
ADCNR
ADCNR	I somewhat like them	Stay the same	Slightly important	Completely acceptable	Somewhat unacceptable	Completely support	Completely support	Completely support	Somewhat support	Do not support at all	Somewhat concerned	Extremely concerned	Totally unconcerned	Extremely concerned	Neutral	Extremely concerned	Extremely concerned	Extremely concerned	Somewhat concerned	Extremely concerned	Somewhat concerned	Extremely concerned	Somewhat concerned	High priority	Somewhat low priority	Neutral	Neutral	High priority	Neutral	Somewhat high priority	Neutral	Neutral	Low priority	Very low priority	55	Male	High school/GED	Caucasian		$20,000-$24,999	I have lived in Alabama for ____ year(s) (fill in the blank)	62	Town/city with many neighbors	No
ADCNR	I dislike them a lot	Decreased drastically	Extremely important	Completely acceptable	Completely unacceptable	Completely support	Completely support	Completely support	Neutral	Do not support at all	Totally unconcerned	Somewhat unconcerned	Neutral	Neutral	Totally unconcerned	Somewhat concerned	Somewhat concerned	Extremely concerned	Somewhat concerned	Somewhat concerned	Somewhat concerned	Somewhat concerned	Neutral	Very high priority	Low priority	Very high priority	Neutral	Neutral	Neutral	Low priority	Somewhat low priority	Somewhat high priority	High priority	Somewhat low priority	55	Male	High school/GED	Caucasian		$50,000-$74,999	I have lived in Alabama for ____ year(s) (fill in the blank)	62	Town/city with many neighbors	No
ADCNR	I am neutral towards them	Decrease moderately	Neutral	Somewhat acceptable	Somewhat unacceptable	Completely support	Completely support	Completely support	Completely support	Completely support	Neutral	Somewhat concerned	Somewhat unconcerned	Somewhat unconcerned	Neutral	Somewhat concerned	Somewhat concerned	Neutral	Neutral	Somewhat concerned	Somewhat concerned	Somewhat unconcerned	Somewhat unconcerned	Somewhat high priority	Somewhat low priority	Somewhat high priority	Neutral	Neutral	Neutral	Neutral	Neutral	Neutral	Neutral	Very low priority	66	Male	Bachelor's degree	Caucasian		$50,000-$74,999	I have lived in Alabama for ____ year(s) (fill in the blank)	33	Rural area with few neighbors	No
ADCNR	I like them a lot	Increase slightly	Slightly important	Completely unacceptable	Completely unacceptable	Do not support at all	Do not support at all	Do not support at all	Do not support at all	Do not support at all	Extremely concerned	Extremely concerned	Extremely concerned	Extremely concerned	Extremely concerned	Extremely concerned	Extremely concerned	Extremely concerned	Extremely concerned	Extremely concerned	Extremely concerned	Extremely concerned	Extremely concerned	Very low priority	Somewhat high priority	Low priority	Neutral	Somewhat low priority	Somewhat low priority	Somewhat low priority	Somewhat low priority	Somewhat low priority	Somewhat low priority	Very high priority	57	Male	Master's degree	Caucasian			I have lived in Alabama for ____ year(s) (fill in the blank)	50	Outside a town with scattered neighbors	Yes	7	Residential		I live on my property
ADCNR	I dislike them	Decrease moderately	Slightly important	Completely acceptable	Completely unacceptable	Somewhat support	Somewhat support	Neutral	Somewhat do not support	Somewhat do not support	Somewhat concerned	Extremely concerned	Neutral	Neutral	Somewhat unconcerned	Extremely concerned	Extremely concerned	Somewhat concerned	Extremely concerned	Extremely concerned	Extremely concerned	Somewhat concerned	Somewhat concerned	High priority	Somewhat low priority	Somewhat high priority	Somewhat high priority	Somewhat high priority	High priority	High priority	High priority	High priority	High priority	High priority	64	Male	Master's degree	Caucasian		$150,000 or more	I have lived in Alabama for ____ year(s) (fill in the blank)	40	Town/city with many neighbors	Yes	4	Residential		I live on my property
ADCNR	I dislike them a lot	Completely eradicated	Extremely important	Completely acceptable	Somewhat unacceptable	Completely support	Neutral	Completely support	Completely support	Do not support at all	Neutral	Somewhat concerned	Neutral		Totally unconcerned	Somewhat concerned	Somewhat concerned	Somewhat concerned	Neutral	Somewhat concerned	Somewhat concerned	Neutral	Totally unconcerned	Very high priority	Very low priority	Very high priority	Very high priority	Neutral	Neutral	High priority	Somewhat high priority	High priority	High priority	Very low priority	1958	Male	High school/GED	Caucasian			I have lived in Alabama for ____ year(s) (fill in the blank)		Town/city with many neighbors	No
ADCNR	I dislike them	Decreased drastically	Slightly unimportant	Completely unacceptable	Completely unacceptable	Do not support at all	Neutral	Completely support	Completely support	Completely support	Extremely concerned	Extremely concerned	Neutral	Neutral	Neutral	Extremely concerned	Extremely concerned	Extremely concerned	Extremely concerned	Extremely concerned	Extremely concerned	Somewhat concerned	Neutral	Somewhat high priority	Very low priority	Very high priority	High priority	Somewhat high priority	Somewhat high priority	Somewhat high priority	Somewhat high priority	Somewhat high priority	Somewhat high priority	Very low priority	63	Female	Vocational/professional certification	Caucasian		$25,000-$34,999	I have lived in Alabama for ____ year(s) (fill in the blank)	54	Outside a town with scattered neighbors	Yes	3	Residential		Few times a year
ADCNR	I am neutral towards them	Stay the same	Extremely unimportant	Completely unacceptable	Completely unacceptable	Do not support at all	Do not support at all	Do not support at all	Do not support at all	Do not support at all	Extremely concerned	Somewhat concerned	Neutral	Somewhat unconcerned	Extremely concerned	Neutral	Somewhat unconcerned	Somewhat unconcerned	Extremely concerned	Extremely concerned	Extremely concerned	Extremely concerned	Totally unconcerned	Low priority	Very low priority	Somewhat high priority	Somewhat high priority	Low priority	Very low priority	Low priority	Very low priority	Very low priority	Very low priority	Very low priority	63	Male	High school/GED	Caucasian		$100,000-$149,999	I have lived in Alabama for ____ year(s) (fill in the blank)		Rural area with few neighbors	Yes	20	Residential		I live on my property
ADCNR	I somewhat dislike them	Decreased drastically	Extremely important	Neutral	Neutral	Somewhat do not support	Somewhat do not support	Neutral	Somewhat support	Neutral	Neutral	Somewhat concerned	Neutral	Somewhat unconcerned	Somewhat concerned	Neutral	Somewhat concerned	Neutral	Neutral	Extremely concerned	Extremely concerned	Somewhat concerned	Extremely concerned	High priority	Very low priority	Very high priority	Neutral	Somewhat high priority	Very high priority	High priority	High priority	High priority	High priority	Very low priority	59	Male	Bachelor's degree	Chinese		$35,000-$49,999	I have lived in Alabama for ____ year(s) (fill in the blank)	58	Town/city with many neighbors	Yes	40	Hunting		Once a week
ADCNR	I dislike them a lot	Decreased drastically	Extremely important	Neutral	Somewhat unacceptable	Do not support at all	Completely support	Completely support	Completely support	Completely support	Somewhat concerned	Extremely concerned	Extremely concerned	Neutral	Somewhat concerned	Somewhat concerned	Somewhat concerned	Somewhat concerned	Somewhat concerned	Somewhat concerned	Somewhat concerned	Neutral	Extremely concerned	Somewhat high priority	Very low priority	Somewhat high priority	Somewhat high priority	Somewhat high priority	Neutral	Neutral	Neutral	Neutral	Somewhat high priority	Very low priority	56	Male	Associates degree	Caucasian		$100,000-$149,999	I have lived in Alabama for ____ year(s) (fill in the blank)	61	Town/city with many neighbors	Yes	20	Hunting		Once a week
ADCNR	I somewhat like them	Decrease moderately	Extremely unimportant	Somewhat acceptable	Completely unacceptable	Somewhat do not support	Somewhat do not support	Somewhat do not support	Somewhat do not support	Somewhat support	Extremely concerned	Extremely concerned	Somewhat concerned	Extremely concerned	Extremely concerned	Extremely concerned	Extremely concerned	Extremely concerned	Neutral	Extremely concerned	Extremely concerned	Extremely concerned	Extremely concerned	Somewhat high priority	Somewhat high priority	Somewhat low priority	Somewhat high priority	Somewhat low priority	Somewhat high priority	Neutral	Somewhat high priority	Somewhat high priority	Somewhat high priority	Very low priority	64	Male	Associates degree	Caucasian		$50,000-$74,999	I have lived in Alabama for ____ year(s) (fill in the blank)	50	Outside a town with scattered neighbors	Yes	1	Residential		I live on my property
ADCNR	I dislike them a lot	Decreased drastically	Extremely important	Somewhat unacceptable	Completely unacceptable	Somewhat do not support	Somewhat do not support	Completely support	Completely support	Completely support	Totally unconcerned	Extremely concerned	Somewhat unconcerned	Somewhat unconcerned	Somewhat unconcerned	Extremely concerned	Extremely concerned	Extremely concerned	Somewhat concerned	Somewhat concerned	Extremely concerned	Somewhat concerned	Totally unconcerned	Very high priority	Very low priority	Very high priority	Very low priority	Somewhat high priority	Somewhat high priority	Somewhat high priority	Somewhat high priority	Somewhat high priority	High priority	Very low priority	85	Male	High school/GED	Caucasian		$100,000-$149,999	I have lived in Alabama for ____ year(s) (fill in the blank)	32	Outside a town with scattered neighbors	Yes	10	Residential		I live on my property
ADCNR	I dislike them a lot	Completely eradicated	Extremely unimportant	Completely acceptable	Somewhat unacceptable	Somewhat support	Completely support	Completely support	Completely support	Somewhat support	Somewhat concerned	Somewhat concerned	Neutral	Neutral	Neutral	Extremely concerned	Extremely concerned	Somewhat concerned	Extremely concerned	Somewhat concerned	Somewhat unconcerned	Somewhat unconcerned	Extremely concerned	Somewhat high priority	Somewhat high priority	High priority	Very high priority	Very high priority	Neutral	High priority	Somewhat high priority	Somewhat high priority	Somewhat high priority	High priority	54	Male	Bachelor's degree	Caucasian		$100,000-$149,999	I have lived in Alabama for ____ year(s) (fill in the blank)	63	Outside a town with scattered neighbors	Yes	25oo acres	Forest products/timber		Once a week
ADCNR	I dislike them a lot	Decreased drastically	Extremely important	Completely acceptable	Neutral	Completely support	Somewhat support	Somewhat support	Completely support	Do not support at all	Somewhat unconcerned	Somewhat concerned	Somewhat concerned	Extremely concerned	Somewhat unconcerned	Somewhat concerned	Somewhat concerned	Somewhat concerned	Somewhat concerned	Somewhat concerned	Somewhat concerned	Extremely concerned	Somewhat unconcerned	Very high priority	Very low priority	Very high priority	Somewhat high priority	Somewhat low priority	Low priority	High priority	Low priority	Low priority	Very high priority	Very low priority	65	Male	Master's degree	Caucasian		$75,000-$99,999	I have lived in Alabama for ____ year(s) (fill in the blank)	52	Town/city with many neighbors	Yes	200	Hunting		Once a month
ADCNR	I dislike them a lot	Decrease moderately	Extremely unimportant	Completely unacceptable	Completely unacceptable	Do not support at all	Do not support at all	Do not support at all	Do not support at all	Do not support at all	Totally unconcerned	Extremely concerned	Extremely concerned	Extremely concerned	Extremely concerned	Extremely concerned	Extremely concerned	Neutral	Extremely concerned	Extremely concerned	Extremely concerned	Extremely concerned	Extremely concerned	Somewhat high priority	Low priority	Very high priority	Low priority	Neutral	Somewhat high priority	Somewhat low priority	Somewhat low priority	Somewhat low priority	Somewhat low priority	Very high priority	1962	Male	High school/GED	Caucasian		$50,000-$74,999	I have lived in Alabama for ____ year(s) (fill in the blank)	58	Outside a town with scattered neighbors	Yes	400	Hunting
ADCNR	I dislike them a lot	Completely eradicated	Extremely important	Completely unacceptable	Completely acceptable	Completely support	Completely support	Completely support	Completely support	Do not support at all	Totally unconcerned	Extremely concerned	Neutral	Somewhat unconcerned	Totally unconcerned	Extremely concerned	Extremely concerned	Extremely concerned	Somewhat concerned	Extremely concerned	Somewhat concerned	Extremely concerned	Somewhat unconcerned	Very high priority	Very low priority	Very high priority	Somewhat high priority	Very high priority	Somewhat high priority	Very high priority	Somewhat high priority	High priority	High priority	Very low priority	56	Male	Some college, but no degree	Caucasian		$100,000-$149,999	I have lived in Alabama for ____ year(s) (fill in the blank)	61	Outside a town with scattered neighbors	Yes	30 acres	Hunting		Once a month
ADCNR	I dislike them a lot	Completely eradicated	Extremely important	Completely unacceptable	Somewhat acceptable	Somewhat do not support	Completely support	Completely support	Completely support	Completely support	Totally unconcerned	Somewhat concerned	Totally unconcerned	Totally unconcerned	Totally unconcerned	Neutral	Neutral	Somewhat unconcerned	Neutral	Somewhat unconcerned	Neutral	Neutral	Neutral	Neutral	Neutral	Very high priority	Neutral	Somewhat high priority	Very high priority	Somewhat high priority	Very low priority	Neutral	Very high priority	Neutral	1954	Male	Vocational/professional certification	Caucasian		$75,000-$99,999	I have lived in Alabama for ____ year(s) (fill in the blank)	63	Town/city with many neighbors	No
ADCNR	I dislike them a lot	Decreased drastically	Extremely unimportant	Completely unacceptable	Completely unacceptable	Do not support at all	Do not support at all	Do not support at all	Do not support at all	Do not support at all		Extremely concerned	Neutral	Neutral	Somewhat concerned	Somewhat concerned	Somewhat concerned	Extremely concerned	Extremely concerned	Extremely concerned	Extremely concerned	Extremely concerned	Neutral	High priority	Very low priority	High priority	Somewhat high priority	Neutral	Somewhat high priority	Neutral	Very low priority	Low priority	Somewhat low priority	Very low priority	64	Male	Bachelor's degree	Caucasian		$150,000 or more	I have lived in Alabama for ____ year(s) (fill in the blank)	54	Town/city with many neighbors	No
ADCNR	I am neutral towards them	Increase slightly	Neutral	Completely unacceptable	Completely unacceptable	Do not support at all	Do not support at all	Do not support at all	Do not support at all	Do not support at all	Extremely concerned	Extremely concerned	Somewhat concerned	Somewhat unconcerned	Extremely concerned	Extremely concerned	Extremely concerned	Extremely concerned	Extremely concerned	Somewhat concerned	Somewhat unconcerned	Totally unconcerned	Somewhat unconcerned	Somewhat low priority	Low priority	Somewhat low priority	Low priority	Low priority	Somewhat low priority	Low priority	Very low priority	Low priority	Low priority	Very low priority	64	Male	High school/GED	Caucasian		$75,000-$99,999	I have lived in Alabama for ____ year(s) (fill in the blank)	53	Rural area with few neighbors	Yes	4	Residential		I live on my property
ADCNR	I dislike them	Decreased drastically	Slightly important	Neutral	Somewhat unacceptable	Completely support	Neutral	Neutral	Neutral	Do not support at all	Neutral	Somewhat concerned	Neutral	Somewhat concerned	Somewhat unconcerned	Somewhat concerned	Neutral	Neutral	Neutral	Neutral	Neutral	Neutral	Neutral	Somewhat high priority	Very low priority	Somewhat high priority	Neutral	Neutral	Somewhat high priority	Somewhat high priority	Somewhat low priority	Somewhat high priority	Somewhat high priority	Very low priority	64	Male	Vocational/professional certification	Caucasian		$100,000-$149,999	I have lived in Alabama for ____ year(s) (fill in the blank)	53	Outside a town with scattered neighbors	Yes	.5	Residential		I live on my property
ADCNR	I dislike them	Decreased drastically	Extremely important	Somewhat acceptable	Completely acceptable	Completely support	Completely support	Completely support	Completely support	Neutral	Somewhat concerned	Extremely concerned	Somewhat concerned	Neutral	Totally unconcerned	Somewhat concerned	Somewhat concerned	Somewhat concerned	Somewhat concerned	Somewhat concerned	Extremely concerned	Extremely concerned	Totally unconcerned	Somewhat high priority	Very low priority	High priority	High priority	Neutral	High priority	High priority	Very low priority	Very low priority	Neutral	Very low priority	67	Male	High school/GED	Caucasian		$100,000-$149,999	I have lived in Alabama for ____ year(s) (fill in the blank)	50	Rural area with few neighbors	Yes	40	Farming		I live on my property
ADCNR	I dislike them	Decreased drastically	Slightly important	Completely acceptable	Completely acceptable	Completely support	Completely support	Completely support	Completely support	Neutral	Totally unconcerned	Somewhat concerned	Totally unconcerned	Somewhat unconcerned	Somewhat unconcerned	Somewhat concerned	Somewhat concerned	Somewhat concerned	Somewhat concerned	Somewhat concerned	Neutral	Somewhat unconcerned	Totally unconcerned	High priority	Low priority	Somewhat high priority	Neutral	Neutral	Somewhat high priority	Neutral	Low priority	Low priority	Low priority	Very low priority	63	Male	Associates degree	Caucasian		$100,000-$149,999	I have lived in Alabama for ____ year(s) (fill in the blank)	55	Outside a town with scattered neighbors	Yes	3	Residential		I live on my property
ADCNR	I somewhat like them	Decrease moderately	Slightly important	Somewhat unacceptable	Completely unacceptable	Do not support at all	Do not support at all	Do not support at all	Do not support at all	Do not support at all	Extremely concerned	Extremely concerned		Extremely concerned	Extremely concerned	Extremely concerned	Extremely concerned	Extremely concerned	Extremely concerned	Extremely concerned	Extremely concerned	Extremely concerned	Extremely concerned	Somewhat high priority	Very low priority	High priority	Neutral	Somewhat high priority	High priority	High priority	High priority	High priority	High priority	Very low priority	57	Male	Bachelor's degree	Caucasian		$100,000-$149,999	I have lived in Alabama for ____ year(s) (fill in the blank)	61	Town/city with many neighbors	Yes	110 acres	Residential		I live on my property
ADCNR	I am neutral towards them	Decrease slightly	Slightly important	Neutral	Neutral	Do not support at all	Do not support at all	Do not support at all	Do not support at all	Somewhat do not support	Somewhat unconcerned	Extremely concerned	Extremely concerned	Somewhat concerned	Neutral	Extremely concerned	Extremely concerned	Extremely concerned	Somewhat concerned	Extremely concerned	Extremely concerned	Somewhat concerned	Somewhat concerned	Somewhat high priority	Low priority	High priority	Somewhat high priority	Somewhat high priority	Somewhat high priority	Somewhat high priority	Somewhat low priority	Somewhat low priority	Somewhat low priority	Very low priority	58	Male	Vocational/professional certification	Caucasian		$75,000-$99,999	I have lived in Alabama for ____ year(s) (fill in the blank)	60	Outside a town with scattered neighbors	Yes	4	Residential		Less than once a year
ADCNR	I dislike them a lot	Decrease moderately	Neutral	Neutral	Neutral	Completely support	Neutral	Completely support	Completely support	Completely support	Extremely concerned	Extremely concerned	Extremely concerned	Extremely concerned	Neutral	Extremely concerned	Extremely concerned	Extremely concerned	Extremely concerned	Extremely concerned	Extremely concerned	Extremely concerned	Extremely concerned	Very high priority	Very low priority	Very high priority	Neutral	Neutral	Neutral	Very high priority	Very high priority	Neutral	Neutral	Very low priority	61	Male	Associates degree	Caucasian		$35,000-$49,999	I have lived in Alabama for ____ year(s) (fill in the blank)	56	Rural area with few neighbors	Yes	20	Residential		I live on my property
ADCNR	I dislike them	Decreased drastically	Slightly important	Completely acceptable	Completely acceptable	Completely support	Somewhat support	Completely support	Neutral	Somewhat do not support	Somewhat unconcerned	Neutral	Neutral	Somewhat concerned	Neutral	Somewhat concerned	Somewhat concerned	Neutral	Somewhat concerned	Somewhat concerned	Somewhat concerned	Somewhat concerned	Somewhat unconcerned	Somewhat high priority	Very low priority	High priority	Neutral	Neutral	High priority	High priority	Neutral	Neutral	High priority	Very low priority	60	Male	Some college, but no degree	Caucasian		$35,000-$49,999	I have lived in Alabama for ____ year(s) (fill in the blank)	56	Rural area with few neighbors	Yes	120	Forest products/timber		Once a month
ADCNR	I somewhat like them	Decrease moderately	Extremely unimportant	Somewhat unacceptable	Completely unacceptable	Completely support	Completely support	Completely support	Completely support	Completely support	Extremely concerned	Extremely concerned	Extremely concerned	Extremely concerned	Extremely concerned	Extremely concerned	Extremely concerned	Extremely concerned	Extremely concerned	Extremely concerned	Extremely concerned	Extremely concerned	Extremely concerned	High priority	Low priority	Somewhat high priority	Low priority	Somewhat low priority	Somewhat high priority	Somewhat low priority	Neutral	Low priority	Very low priority	Very low priority	1963	Male	Associates degree	Caucasian		$100,000-$149,999	I have lived in Alabama for ____ year(s) (fill in the blank)	53	Rural area with few neighbors	Yes	275	Forest products/timber		Once a week
ADCNR	I dislike them a lot	Completely eradicated	Extremely important	Completely acceptable	Completely acceptable	Completely support	Completely support	Completely support	Completely support	Do not support at all	Totally unconcerned	Totally unconcerned	Totally unconcerned	Totally unconcerned	Extremely concerned	Extremely concerned	Extremely concerned	Extremely concerned	Extremely concerned	Extremely concerned	Totally unconcerned	Extremely concerned	Totally unconcerned	Very high priority	Very low priority	Very high priority	Very high priority	Very high priority	Very high priority	Very high priority	Very high priority	Very high priority	Very high priority	Very low priority	64	Male	Vocational/professional certification	Caucasian		$50,000-$74,999	I have lived in Alabama for ____ year(s) (fill in the blank)	53	Rural area with few neighbors	Yes	3	Residential		I live on my property
ADCNR	I dislike them a lot	Decreased drastically	Extremely important	Completely acceptable	Completely unacceptable	Completely support	Completely support	Completely support	Completely support	Neutral	Somewhat unconcerned	Extremely concerned	Neutral	Neutral	Totally unconcerned	Extremely concerned	Extremely concerned	Extremely concerned	Extremely concerned	Extremely concerned	Extremely concerned	Extremely concerned	Somewhat unconcerned	Very high priority	Very low priority	Very high priority	Neutral	Somewhat high priority	Neutral	Very high priority	Low priority	High priority	Somewhat high priority	Very low priority	60	Male	High school/GED	Caucasian		$50,000-$74,999	I have lived in Alabama for ____ year(s) (fill in the blank)	57	Rural area with few neighbors	Yes	1	Residential		I live on my property
ADCNR	I like them	Increase slightly	Extremely important	Completely unacceptable	Completely unacceptable	Do not support at all	Do not support at all	Do not support at all	Do not support at all	Do not support at all	Extremely concerned	Extremely concerned	Extremely concerned	Extremely concerned	Extremely concerned	Extremely concerned	Extremely concerned	Extremely concerned	Extremely concerned	Extremely concerned	Extremely concerned	Extremely concerned	Extremely concerned	Very low priority	Very low priority	Low priority	Very low priority	Very low priority	Very low priority	Very low priority	Very high priority	Very high priority	Very low priority	Very low priority	59	Male	Associates degree	Caucasian		$50,000-$74,999	I have lived in Alabama for ____ year(s) (fill in the blank)	58	Town/city with many neighbors	Yes	100ac	Farming		I live on my property
ADCNR	I am neutral towards them	Decrease moderately	Neutral	Somewhat acceptable	Somewhat unacceptable	Completely support	Completely support	Somewhat support	Somewhat support	Neutral	Somewhat concerned	Extremely concerned	Somewhat unconcerned	Somewhat concerned	Somewhat concerned	Extremely concerned	Extremely concerned	Extremely concerned	Somewhat concerned	Somewhat concerned	Extremely concerned	Somewhat concerned		Somewhat low priority	Somewhat low priority	Somewhat high priority	Neutral	Somewhat high priority	Somewhat high priority	Neutral	Somewhat high priority	Neutral	Somewhat high priority	Very low priority	61	Male	Bachelor's degree	Caucasian		$150,000 or more	I have lived in Alabama for ____ year(s) (fill in the blank)	55	Town/city with many neighbors	Yes	150	Other (please specify)	Cattle and Timber	Once a month
ADCNR	I dislike them a lot	Completely eradicated	Extremely important	Completely acceptable	Somewhat acceptable	Completely support	Completely support	Completely support	Completely support	Do not support at all	Somewhat concerned	Somewhat concerned	Neutral	Neutral	Totally unconcerned	Extremely concerned	Somewhat concerned	Extremely concerned	Somewhat concerned	Extremely concerned	Extremely concerned	Somewhat concerned	Somewhat unconcerned	High priority	Very low priority	Very high priority	Very low priority	Neutral	Neutral	Somewhat high priority	Neutral	Neutral	Neutral	Very low priority	68	Male	Bachelor's degree	Caucasian		$150,000 or more	I have lived in Alabama for ____ year(s) (fill in the blank)	49	Rural area with few neighbors	Yes	400	Farming		I live on my property
ADCNR	I somewhat dislike them	Decrease moderately	Neutral	Neutral	Neutral	Completely support	Completely support	Completely support	Completely support	Neutral	Neutral	Somewhat concerned	Neutral	Neutral	Neutral	Somewhat concerned	Neutral	Neutral	Somewhat concerned	Somewhat concerned	Somewhat concerned	Somewhat concerned	Neutral	Neutral	Somewhat low priority	Somewhat high priority	Somewhat high priority	Neutral	Neutral	Neutral	Neutral	Neutral	Somewhat high priority	Very low priority	1950	Female	Master's degree	Native American		$75,000-$99,999	I have lived in Alabama for ____ year(s) (fill in the blank)	50	Outside a town with scattered neighbors	Yes	8	Residential		I live on my property
ADCNR	I am neutral towards them	Completely eradicated	Slightly important	Somewhat acceptable	Somewhat acceptable	Neutral	Neutral	Neutral	Somewhat do not support	Neutral	Totally unconcerned	Neutral	Neutral	Neutral	Somewhat concerned	Totally unconcerned	Totally unconcerned	Totally unconcerned	Somewhat unconcerned	Somewhat unconcerned	Neutral	Somewhat unconcerned	Neutral	Somewhat high priority	Very low priority	Very high priority	Very high priority	Very high priority	Somewhat high priority	Very high priority	Neutral	High priority	High priority	Very low priority	61	Male	Bachelor's degree	Caucasian		$50,000-$74,999	I have lived in Alabama for ____ year(s) (fill in the blank)		Rural area with few neighbors	Yes	3	Residential		I live on my property
ADCNR	I dislike them a lot	Completely eradicated	Extremely important	Completely acceptable	Completely acceptable	Completely support	Completely support	Somewhat do not support	Somewhat support	Somewhat support	Somewhat concerned	Extremely concerned		Extremely concerned	Totally unconcerned	Extremely concerned	Extremely concerned	Extremely concerned	Somewhat concerned	Somewhat concerned	Somewhat concerned	Somewhat concerned	Somewhat concerned	Very high priority		Very high priority	Very low priority	Somewhat low priority	Somewhat high priority	Very high priority	Neutral	Very high priority	Very low priority	Very low priority	61	Male	High school/GED	Caucasian		$50,000-$74,999	I have lived in Alabama for ____ year(s) (fill in the blank)	56	Rural area with few neighbors	Yes	30	Hunting		I live on my property
ADCNR	I dislike them	Completely eradicated	Slightly important	Somewhat acceptable	Neutral	Somewhat support	Completely support	Completely support	Completely support	Neutral	Totally unconcerned	Extremely concerned	Neutral	Neutral	Somewhat unconcerned	Extremely concerned	Somewhat concerned	Somewhat concerned	Somewhat concerned	Extremely concerned	Somewhat concerned	Extremely concerned	Somewhat unconcerned	High priority	Very low priority	High priority	High priority	Somewhat high priority	Somewhat high priority	Somewhat high priority	Somewhat high priority	Somewhat high priority	High priority	Very low priority	56	Male	Some college, but no degree			$50,000-$74,999	I have lived in Alabama for ____ year(s) (fill in the blank)	38	Outside a town with scattered neighbors	Yes	60 acres	Farming		I live on my property
ADCNR	I dislike them a lot	Completely eradicated	Extremely unimportant	Completely unacceptable	Somewhat unacceptable	Completely support	Completely support	Somewhat do not support	Somewhat support	Somewhat do not support	Totally unconcerned	Somewhat concerned	Totally unconcerned	Somewhat concerned	Totally unconcerned	Extremely concerned	Somewhat concerned	Neutral	Somewhat unconcerned	Somewhat concerned	Somewhat concerned	Somewhat concerned	Somewhat unconcerned	Very high priority	Very low priority	Very high priority	Low priority	High priority	High priority	Very high priority	Very high priority	High priority	Very high priority	Very low priority	66	Male	Associates degree	Caucasian		$100,000-$149,999	I have lived in Alabama for ____ year(s) (fill in the blank)	48	Town/city with many neighbors	No
ADCNR	I dislike them a lot	Completely eradicated	Extremely unimportant	Completely acceptable	Completely acceptable	Completely support	Somewhat support	Completely support	Completely support	Somewhat do not support	Totally unconcerned	Somewhat unconcerned	Somewhat unconcerned	Somewhat unconcerned	Totally unconcerned	Somewhat unconcerned	Somewhat unconcerned	Somewhat concerned	Somewhat concerned	Extremely concerned	Somewhat concerned	Somewhat concerned	Totally unconcerned	High priority	Very low priority	Very high priority	Low priority	Neutral	High priority	High priority	Somewhat high priority	Somewhat high priority	High priority	Very low priority	60	Male	Some college, but no degree	Caucasian		$50,000-$74,999	I have lived in Alabama for ____ year(s) (fill in the blank)		Town/city with many neighbors	Yes	2	Residential		I live on my property
ADCNR	I dislike them a lot	Decreased drastically	Extremely important	Completely acceptable	Somewhat acceptable	Completely support	Completely support	Completely support	Completely support	Completely support	Totally unconcerned	Extremely concerned	Totally unconcerned	Somewhat unconcerned	Neutral	Extremely concerned	Somewhat concerned	Extremely concerned	Somewhat concerned	Extremely concerned	Extremely concerned	Neutral	Totally unconcerned	Very high priority	Very low priority	Very high priority	Very high priority	Somewhat high priority	Somewhat high priority	Very high priority	Low priority	High priority	Somewhat high priority	Very low priority	54	Male	Doctorate	Caucasian		$100,000-$149,999	I have lived in Alabama for ____ year(s) (fill in the blank)	63	Town/city with many neighbors	No
ADCNR	I dislike them a lot	Completely eradicated	Extremely important	Completely acceptable	Completely acceptable	Completely support	Completely support	Do not support at all	Completely support	Do not support at all	Totally unconcerned	Somewhat concerned	Totally unconcerned	Somewhat concerned	Totally unconcerned	Extremely concerned	Extremely concerned	Extremely concerned	Extremely concerned	Extremely concerned	Extremely concerned	Extremely concerned	Totally unconcerned	Very high priority	Very low priority	Very high priority	Very high priority	Somewhat high priority	Somewhat high priority	Very high priority	Low priority	Somewhat high priority	High priority	Very high priority	58	Male	Associates degree	Other (please specify)	Caucasian Why does it matter?	$150,000 or more	I have lived in Alabama for ____ year(s) (fill in the blank)	59	Rural area with few neighbors	Yes	850	Forest products/timber		I live on my property
ADCNR	I somewhat dislike them	Decrease moderately	Neutral	Somewhat acceptable	Completely unacceptable	Somewhat do not support	Somewhat support	Completely support	Completely support	Completely support	Somewhat concerned	Extremely concerned	Somewhat concerned	Somewhat concerned	Somewhat concerned	Extremely concerned	Extremely concerned	Extremely concerned	Extremely concerned	Extremely concerned	Extremely concerned	Extremely concerned	Extremely concerned	Somewhat high priority	Very low priority	Somewhat high priority	Somewhat high priority	Somewhat high priority	Somewhat high priority	Somewhat high priority	Neutral	Somewhat high priority	High priority	Very low priority	1960	Male	High school/GED	Caucasian		$100,000-$149,999	I have lived in Alabama for ____ year(s) (fill in the blank)	57	Rural area with few neighbors	Yes	5acres	Residential		I live on my property
ADCNR	I dislike them a lot	Completely eradicated	Extremely important	Somewhat acceptable	Somewhat acceptable	Completely support	Completely support	Completely support	Completely support	Somewhat support	Totally unconcerned	Extremely concerned	Totally unconcerned	Totally unconcerned	Totally unconcerned	Extremely concerned	Extremely concerned	Extremely concerned	Somewhat concerned	Extremely concerned	Somewhat concerned	Somewhat concerned	Totally unconcerned	Very high priority	Very low priority	Very high priority	Very high priority	Very high priority	Somewhat high priority	High priority	Somewhat high priority	High priority	Somewhat high priority	Neutral	57	Female	Bachelor's degree	Caucasian		$150,000 or more	I have lived in Alabama for ____ year(s) (fill in the blank)	60	Rural area with few neighbors	Yes	150	Residential		I live on my property
ADCNR	I dislike them a lot	Decreased drastically	Extremely unimportant	Completely acceptable	Completely acceptable	Completely support	Completely support	Completely support	Completely support	Somewhat do not support	Neutral	Somewhat concerned	Neutral	Somewhat concerned	Somewhat unconcerned	Somewhat concerned	Somewhat concerned	Extremely concerned	Somewhat concerned					High priority	Very low priority	Very high priority	Neutral	High priority	High priority	Somewhat high priority	High priority	High priority	High priority	Very low priority	66	Male	Bachelor's degree	Caucasian		$150,000 or more	I have lived in Alabama for ____ year(s) (fill in the blank)	51	Town/city with many neighbors	Yes	120	Hunting		Once a week
ADCNR	I dislike them a lot	Completely eradicated	Extremely important	Completely acceptable	Completely unacceptable	Completely support	Neutral	Completely support	Completely support	Do not support at all	Neutral	Somewhat concerned	Somewhat unconcerned	Neutral	Totally unconcerned	Somewhat concerned	Somewhat concerned	Somewhat concerned	Somewhat concerned	Somewhat concerned	Somewhat concerned	Somewhat concerned	Neutral	High priority	Very low priority	Very high priority	Neutral	Somewhat high priority	High priority	Very high priority	Neutral	Very high priority	Very high priority	Very low priority	67	Male	Some high school	Other (please specify)	caucasian/native american	$150,000 or more	I have lived in Alabama for ____ year(s) (fill in the blank)		Outside a town with scattered neighbors	Yes	6	Residential		I live on my property
ADCNR	I am neutral towards them	Decreased drastically	Slightly important	Somewhat acceptable	Somewhat acceptable	Somewhat support	Somewhat support	Neutral	Somewhat support	Neutral	Somewhat unconcerned	Somewhat concerned	Somewhat unconcerned	Neutral	Neutral	Somewhat concerned	Somewhat concerned	Somewhat concerned	Somewhat concerned	Somewhat concerned	Somewhat concerned	Neutral	Neutral	Somewhat high priority	Very low priority	High priority	Neutral	Neutral	Neutral	Neutral	Somewhat low priority	Somewhat high priority	Neutral	Very low priority	63	Male	Associates degree	Caucasian		$50,000-$74,999	I have lived in Alabama for ____ year(s) (fill in the blank)	54	Town/city with many neighbors	Yes	3	Residential		I live on my property
ADCNR	I like them	Stay the same	Extremely unimportant	Completely unacceptable	Completely unacceptable	Do not support at all	Do not support at all	Do not support at all	Do not support at all	Do not support at all	Extremely concerned	Extremely concerned	Extremely concerned	Totally unconcerned	Extremely concerned	Extremely concerned	Extremely concerned	Extremely concerned	Extremely concerned	Extremely concerned	Extremely concerned	Extremely concerned	Extremely concerned	Very low priority	Neutral	Very low priority	Very low priority	Very low priority	Neutral	Low priority	Very low priority	Very low priority	High priority	Very low priority	54	Male	Master's degree	Caucasian		$150,000 or more	I have lived in Alabama for ____ year(s) (fill in the blank)	50	Town/city with many neighbors	Yes	1	Residential		I live on my property
ADCNR	I dislike them a lot	Decrease moderately	Extremely important	Completely unacceptable	Completely unacceptable	Do not support at all	Do not support at all	Do not support at all	Do not support at all	Do not support at all	Extremely concerned	Extremely concerned	Extremely concerned	Extremely concerned	Totally unconcerned	Extremely concerned	Extremely concerned	Extremely concerned	Extremely concerned	Extremely concerned	Extremely concerned	Totally unconcerned	Extremely concerned	High priority	Low priority	Somewhat high priority	Somewhat high priority	Very high priority	High priority	Somewhat high priority	Somewhat high priority	Somewhat high priority	Neutral	Very low priority	60	Male	Associates degree	Caucasian		$100,000-$149,999	I have lived in Alabama for ____ year(s) (fill in the blank)	57	Town/city with many neighbors	No
ADCNR	I dislike them a lot	Decreased drastically	Extremely important	Somewhat acceptable	Somewhat acceptable	Completely support	Somewhat support	Somewhat do not support	Somewhat support	Somewhat do not support	Somewhat unconcerned	Somewhat concerned	Somewhat unconcerned	Somewhat concerned	Somewhat unconcerned	Extremely concerned	Extremely concerned	Extremely concerned	Somewhat concerned	Extremely concerned	Extremely concerned	Somewhat concerned	Somewhat concerned	High priority	Very low priority	Very high priority	High priority	High priority	High priority	High priority	High priority	Somewhat high priority	Neutral	Low priority	57	Male	Master's degree	Caucasian		$100,000-$149,999	I have lived in Alabama for ____ year(s) (fill in the blank)		Town/city with many neighbors	Yes	350	Forest products/timber		Once a week
ADCNR	I dislike them	Decreased drastically	Slightly important	Neutral	Completely unacceptable	Neutral	Somewhat support	Neutral	Completely support	Completely support	Somewhat unconcerned	Extremely concerned	Neutral	Neutral	Neutral	Extremely concerned	Extremely concerned	Extremely concerned	Extremely concerned	Extremely concerned	Extremely concerned	Neutral	Neutral	Somewhat low priority	Low priority	Somewhat low priority	Somewhat low priority	Somewhat low priority	Low priority	Neutral	Neutral	Somewhat high priority	Low priority	Very low priority	59	Male	Some college, but no degree	Caucasian		$50,000-$74,999	I have lived in Alabama for ____ year(s) (fill in the blank)	56	Outside a town with scattered neighbors	Yes	65	Forest products/timber		Few times a year
ADCNR	I somewhat dislike them	Decreased drastically	Slightly important	Somewhat unacceptable	Completely unacceptable	Do not support at all	Completely support	Completely support	Completely support	Completely support	Somewhat concerned	Extremely concerned	Neutral	Neutral	Neutral	Extremely concerned	Extremely concerned	Extremely concerned	Extremely concerned	Extremely concerned	Extremely concerned	Somewhat concerned	Extremely concerned	High priority	Very low priority	High priority	Very high priority	High priority	Somewhat high priority	High priority	Neutral	Neutral	Neutral	Very low priority	60	Male	High school/GED	Caucasian		$50,000-$74,999	I have lived in Alabama for ____ year(s) (fill in the blank)	57	Town/city with many neighbors	Yes	.75	Residential		I live on my property
ADCNR	I dislike them a lot	Completely eradicated	Extremely important	Completely acceptable	Neutral	Completely support	Completely support	Neutral	Completely support	Do not support at all	Totally unconcerned	Extremely concerned	Neutral	Somewhat concerned	Totally unconcerned	Somewhat concerned	Somewhat concerned	Somewhat concerned	Neutral	Somewhat concerned	Neutral	Neutral	Totally unconcerned	Very high priority	Very low priority	Very high priority	Somewhat high priority	Somewhat high priority	Neutral	Very high priority	Somewhat high priority	Neutral	Very high priority	Very low priority	59	Male	High school/GED	Caucasian		$100,000-$149,999	I have lived in Alabama for ____ year(s) (fill in the blank)	57	Rural area with few neighbors	Yes	70 acres	Forest products/timber		Once a week
ADCNR	I dislike them a lot	Completely eradicated	Extremely important	Somewhat acceptable	Somewhat unacceptable	Completely support	Somewhat support	Completely support	Completely support	Completely support	Somewhat concerned	Extremely concerned	Neutral	Neutral	Extremely concerned	Extremely concerned	Extremely concerned	Extremely concerned	Extremely concerned	Extremely concerned	Somewhat concerned	Extremely concerned	Extremely concerned	Very high priority	Very low priority	Very high priority	Very high priority	Somewhat high priority	High priority	Very high priority	Neutral	Very high priority	High priority	High priority	56	Male	Master's degree	Caucasian		$100,000-$149,999	I have lived in Alabama for ____ year(s) (fill in the blank)	61	Outside a town with scattered neighbors	Yes	40	Other (please specify)	WILDLIFE PRESERVE	I live on my property
ADCNR
ADCNR	I dislike them a lot																																								I have lived in Alabama for ____ year(s) (fill in the blank)	61	Outside a town with scattered neighbors
ADCNR	I dislike them a lot																																								I have lived in Alabama for ____ year(s) (fill in the blank)	60	Town/city with many neighbors
ADCNR
ADCNR	I dislike them a lot			Neutral	Somewhat unacceptable	Do not support at all	Do not support at all	Do not support at all	Do not support at all	Do not support at all																															I have lived in Alabama for ____ year(s) (fill in the blank)	53	Rural area with few neighbors
ADCNR																																									I have lived in Alabama for ____ year(s) (fill in the blank)	55	Outside a town with scattered neighbors
ADCNR	I am neutral towards them																																								I have lived in Alabama for ____ year(s) (fill in the blank)	45	Rural area with few neighbors
ADCNR	I dislike them a lot			Completely acceptable	Somewhat acceptable	Completely support	Completely support	Do not support at all	Completely support	Do not support at all	Totally unconcerned	Somewhat concerned	Totally unconcerned	Somewhat unconcerned	Totally unconcerned	Extremely concerned	Extremely concerned	Extremely concerned	Totally unconcerned	Extremely concerned																					I have lived in Alabama for ____ year(s) (fill in the blank)	53	Rural area with few neighbors
ADCNR	I dislike them a lot			Completely acceptable	Completely acceptable	Completely support	Completely support	Completely support	Completely support	Neutral																															I have lived in Alabama for ____ year(s) (fill in the blank)	64	Rural area with few neighbors
ADCNR	I dislike them a lot	Completely eradicated	Neutral	Completely acceptable	Completely acceptable	Completely support	Completely support	Completely support	Completely support	Completely support	Extremely concerned	Extremely concerned	Extremely concerned	Extremely concerned		Extremely concerned		Extremely concerned	Extremely concerned	Extremely concerned	Extremely concerned	Somewhat concerned		Very high priority	Very high priority	Neutral	Neutral	Neutral	Neutral	Neutral	Neutral	Neutral	Neutral	Neutral	66	Male	Bachelor's degree	Native American		$100,000-$149,999	I have lived in Alabama for ____ year(s) (fill in the blank)	35	Rural area with few neighbors	Yes	45	Hunting		Once a week
ADCNR
ADCNR
ADCNR
ADCNR	I like them	Increase slightly	Extremely unimportant	Somewhat unacceptable	Completely unacceptable	Completely support	Completely support	Completely support	Completely support	Completely support	Extremely concerned	Extremely concerned	Totally unconcerned	Extremely concerned	Extremely concerned	Extremely concerned	Extremely concerned	Extremely concerned	Extremely concerned	Extremely concerned	Extremely concerned	Totally unconcerned	Totally unconcerned	High priority	Somewhat low priority	Low priority	Very low priority	Somewhat high priority	Very low priority		Very low priority	Low priority	Somewhat high priority	Very low priority	67	Male	Bachelor's degree	Caucasian		$50,000-$74,999	I have lived in Alabama for ____ year(s) (fill in the blank)	50	Outside a town with scattered neighbors	Yes	6	Residential		I live on my property
ADCNR	I somewhat dislike them			Completely acceptable	Completely unacceptable	Neutral	Somewhat do not support	Completely support	Somewhat support	Completely support																															I have lived in Alabama for ____ year(s) (fill in the blank)	35	Town/city with many neighbors
ADCNR	I like them	Increase drastically	Extremely important	Completely unacceptable	Completely unacceptable	Completely support	Do not support at all	Do not support at all	Do not support at all	Do not support at all	Extremely concerned	Extremely concerned	Extremely concerned	Extremely concerned	Extremely concerned	Extremely concerned	Extremely concerned	Somewhat concerned	Extremely concerned	Extremely concerned	Extremely concerned	Extremely concerned	Extremely concerned																		I have lived in Alabama for ____ year(s) (fill in the blank)	47	Town/city with many neighbors
ADCNR	I dislike them a lot	Decreased drastically	Neutral	Neutral	Completely unacceptable	Completely support	Completely support	Completely support	Neutral	Completely support	Extremely concerned	Extremely concerned	Neutral	Extremely concerned	Somewhat concerned	Extremely concerned	Extremely concerned	Extremely concerned	Neutral	Extremely concerned	Extremely concerned	Extremely concerned	Extremely concerned																		I have lived in Alabama for ____ year(s) (fill in the blank)	49	Town/city with many neighbors
ADCNR	I dislike them																																								I have lived in Alabama for ____ year(s) (fill in the blank)		Outside a town with scattered neighbors
ADCNR	I dislike them																																								I have lived in Alabama for ____ year(s) (fill in the blank)	63	Town/city with many neighbors
ADCNR	I dislike them a lot	Decreased drastically	Slightly important	Completely acceptable	Completely unacceptable	Completely support	Somewhat support	Somewhat do not support	Neutral	Neutral	Totally unconcerned	Somewhat concerned	Neutral	Somewhat concerned	Totally unconcerned	Somewhat concerned	Somewhat concerned	Extremely concerned	Somewhat concerned	Somewhat concerned	Somewhat concerned	Somewhat concerned	Totally unconcerned																		I have lived in Alabama for ____ year(s) (fill in the blank)	60	Town/city with many neighbors
ADCNR
ADCNR	I dislike them			Neutral	Neutral	Neutral	Neutral	Neutral	Somewhat support	Somewhat support																															I have lived in Alabama for ____ year(s) (fill in the blank)	52	Rural area with few neighbors
ADCNR																																									I have lived in Alabama for ____ year(s) (fill in the blank)	47	Rural area with few neighbors
ADCNR	I somewhat dislike them																																								I have lived in Alabama for ____ year(s) (fill in the blank)	55	Town/city with many neighbors
ADCNR	I dislike them a lot																																								I have lived in Alabama for ____ year(s) (fill in the blank)	54	Rural area with few neighbors
ADCNR	I dislike them a lot			Somewhat unacceptable	Somewhat unacceptable	Somewhat do not support	Neutral	Neutral	Neutral	Neutral	Neutral	Neutral	Neutral	Somewhat unconcerned	Neutral	Neutral	Neutral	Neutral	Neutral	Neutral	Neutral	Neutral	Neutral																		I have lived in Alabama for ____ year(s) (fill in the blank)	56	Rural area with few neighbors
ADCNR	I somewhat dislike them			Somewhat acceptable	Neutral	Somewhat support	Neutral	Completely support	Completely support	Completely support																															I have lived in Alabama for ____ year(s) (fill in the blank)		Rural area with few neighbors
ADCNR
ADCNR	I dislike them			Somewhat unacceptable	Somewhat unacceptable	Do not support at all	Do not support at all	Do not support at all	Do not support at all	Neutral																															I have lived in Alabama for ____ year(s) (fill in the blank)	53	Rural area with few neighbors
ADCNR	I dislike them a lot																																								I have lived in Alabama for ____ year(s) (fill in the blank)	50	Town/city with many neighbors
ADCNR	I dislike them a lot																																								I have lived in Alabama for ____ year(s) (fill in the blank)	59	Outside a town with scattered neighbors
ADCNR	I dislike them a lot																																								I have lived in Alabama for ____ year(s) (fill in the blank)	51	Rural area with few neighbors
ADCNR
ADCNR	I dislike them	Decreased drastically	Extremely unimportant	Completely acceptable	Completely acceptable	Completely support	Completely support	Completely support	Neutral	Neutral	Neutral	Somewhat unconcerned	Totally unconcerned	Totally unconcerned	Neutral	Neutral	Neutral	Neutral	Neutral	Neutral	Neutral	Neutral	Neutral	High priority	Very low priority	Very high priority	Neutral	High priority	High priority	Very high priority	Very high priority	Very high priority	Very high priority	Very low priority	1954	Male	Doctorate	Caucasian		$150,000 or more	I have lived in Alabama for ____ year(s) (fill in the blank)	63	Town/city with many neighbors	Yes	320 acres	Hunting		Once a week
ADCNR	I dislike them a lot																																								I have lived in Alabama for ____ year(s) (fill in the blank)	21	Rural area with few neighbors
ADCNR	I dislike them a lot																																								I have lived in Alabama for ____ year(s) (fill in the blank)	63	Outside a town with scattered neighbors
ADCNR	I dislike them	Decrease moderately	Neutral	Somewhat acceptable	Completely acceptable	Completely support	Completely support	Somewhat do not support	Completely support	Somewhat do not support	Somewhat concerned	Somewhat concerned	Totally unconcerned	Totally unconcerned	Neutral	Somewhat concerned	Somewhat concerned	Extremely concerned	Somewhat concerned	Extremely concerned	Extremely concerned	Extremely concerned	Totally unconcerned	Somewhat high priority	Very low priority	Somewhat high priority	Somewhat low priority	Somewhat high priority	Somewhat high priority	Somewhat high priority	Somewhat low priority	Somewhat low priority	Very high priority	Very low priority	54	Male	Vocational/professional certification	Caucasian		$100,000-$149,999	I have lived in Alabama for ____ year(s) (fill in the blank)	62	Town/city with many neighbors	Yes	11	Hunting		I live on my property
ADCNR
ADCNR	I dislike them																																								I have lived in Alabama for ____ year(s) (fill in the blank)	48	Outside a town with scattered neighbors
ADCNR
ADCNR
ADCNR
ADCNR	I dislike them	Completely eradicated		Completely acceptable	Somewhat unacceptable	Completely support	Completely support	Completely support	Completely support	Neutral																										Male	Associates degree	Caucasian		$25,000-$34,999	I have lived in Alabama for ____ year(s) (fill in the blank)		Rural area with few neighbors	Yes		Farming		I live on my property
ADCNR
ADCNR	I dislike them a lot	Decreased drastically	Neutral	Somewhat acceptable	Somewhat acceptable	Somewhat support	Somewhat support	Somewhat support	Somewhat support	Somewhat support																															I have lived in Alabama for ____ year(s) (fill in the blank)	55	Rural area with few neighbors
ADCNR	I dislike them	Decreased drastically	Slightly important	Somewhat acceptable	Completely unacceptable	Somewhat support	Somewhat support	Somewhat support	Completely support	Somewhat do not support	Neutral	Extremely concerned	Neutral	Somewhat concerned	Neutral	Extremely concerned	Extremely concerned	Extremely concerned	Somewhat concerned	Extremely concerned	Extremely concerned	Extremely concerned	Somewhat concerned	High priority	Very low priority	High priority	Somewhat high priority		High priority	High priority	Somewhat high priority	Neutral	Somewhat high priority	Very low priority	58	Male	Bachelor's degree	Caucasian		$150,000 or more	I have lived in Alabama for ____ year(s) (fill in the blank)	59	Rural area with few neighbors	Yes	200	Hunting		Few times a year
ADCNR	I dislike them a lot			Completely unacceptable	Neutral	Somewhat support	Neutral	Neutral	Neutral	Neutral	Neutral	Neutral	Neutral	Neutral	Neutral	Neutral	Neutral	Neutral	Neutral	Neutral	Neutral	Neutral	Neutral																		I have lived in Alabama for ____ year(s) (fill in the blank)	59	Outside a town with scattered neighbors
ADCNR	I dislike them			Completely unacceptable	Completely unacceptable																																				I have lived in Alabama for ____ year(s) (fill in the blank)	40	Town/city with many neighbors
ADCNR																																									I have lived in Alabama for ____ year(s) (fill in the blank)		Town/city with many neighbors
ADCNR	I am neutral towards them	Decrease moderately	Slightly important	Completely unacceptable	Completely unacceptable	Do not support at all	Do not support at all	Do not support at all	Do not support at all	Do not support at all	Extremely concerned	Extremely concerned	Extremely concerned	Extremely concerned	Extremely concerned	Extremely concerned	Extremely concerned	Extremely concerned	Extremely concerned	Extremely concerned	Extremely concerned	Extremely concerned	Extremely concerned	Somewhat low priority	Very low priority	Very low priority	Very low priority	Somewhat high priority	Low priority	High priority	Neutral	High priority	Very low priority	Very low priority	62	Male	Vocational/professional certification	African American		$50,000-$74,999	I have lived in Alabama for ____ year(s) (fill in the blank)	56	Rural area with few neighbors	Yes	10	Hunting		I live on my property
ADCNR	I dislike them a lot	Completely eradicated	Extremely important	Neutral	Neutral	Neutral	Neutral	Neutral	Completely support	Neutral	Somewhat unconcerned	Extremely concerned	Extremely concerned	Extremely concerned	Somewhat concerned	Extremely concerned	Extremely concerned	Extremely concerned	Extremely concerned	Extremely concerned	Extremely concerned	Extremely concerned		High priority	Very low priority	Very high priority	Low priority	Somewhat high priority	Very high priority	Neutral	Somewhat high priority	Somewhat high priority	Somewhat low priority	Very low priority	68	Male	High school/GED	Caucasian			I have lived in Alabama for ____ year(s) (fill in the blank)	49	Outside a town with scattered neighbors	Yes	4	Residential		I live on my property
ADCNR	I like them			Somewhat acceptable	Somewhat acceptable	Do not support at all	Do not support at all	Do not support at all	Do not support at all	Do not support at all																															I have lived in Alabama for ____ year(s) (fill in the blank)	40	Town/city with many neighbors
ADCNR	I somewhat dislike them	Decrease moderately	Slightly important	Completely acceptable	Somewhat acceptable	Completely support	Completely support	Neutral	Completely support	Neutral	Totally unconcerned	Somewhat concerned	Neutral	Neutral	Somewhat concerned	Extremely concerned	Somewhat concerned	Extremely concerned	Somewhat concerned	Extremely concerned	Somewhat concerned	Somewhat concerned	Neutral	High priority	Very low priority	High priority	High priority	High priority	High priority	High priority	High priority	Somewhat high priority	High priority	Very low priority	61	Male	Some college, but no degree	Caucasian		$100,000-$149,999	I have lived in Alabama for ____ year(s) (fill in the blank)	56	Town/city with many neighbors	Yes	1	Residential		I live on my property
ADCNR	I dislike them a lot	Decreased drastically	Extremely important	Completely acceptable	Somewhat acceptable	Completely support	Completely support	Completely support	Somewhat support	Do not support at all	Totally unconcerned	Totally unconcerned	Totally unconcerned	Totally unconcerned	Totally unconcerned	Somewhat unconcerned	Totally unconcerned	Totally unconcerned	Totally unconcerned	Totally unconcerned	Totally unconcerned	Extremely concerned	Totally unconcerned	Very high priority	Very low priority	Very high priority	Very low priority	Very low priority	Somewhat high priority	Very low priority	Very low priority	Very low priority	Very high priority	Very low priority	60	Male	Some college, but no degree	Caucasian		$100,000-$149,999	I have lived in Alabama for ____ year(s) (fill in the blank)	58	Rural area with few neighbors	Yes	86	Hunting		Once a week
ADCNR
ADCNR	I dislike them a lot	Decreased drastically	Extremely important	Completely acceptable	Completely acceptable	Completely support	Completely support	Completely support	Somewhat support	Somewhat do not support	Totally unconcerned	Extremely concerned	Totally unconcerned	Neutral	Totally unconcerned	Extremely concerned	Somewhat concerned	Extremely concerned	Somewhat concerned	Somewhat concerned	Somewhat concerned	Somewhat concerned	Neutral	Very high priority	Very low priority	Very high priority	Very high priority	Very high priority	Very high priority	Somewhat high priority	Somewhat low priority	Somewhat low priority	Very high priority	Very low priority	68	Male	Some college, but no degree	Caucasian		$100,000-$149,999	I have lived in Alabama for ____ year(s) (fill in the blank)	50	Outside a town with scattered neighbors	Yes	12	Residential		I live on my property
ADCNR	I dislike them a lot	Completely eradicated	Slightly unimportant	Somewhat unacceptable	Completely unacceptable	Completely support	Completely support	Somewhat do not support	Somewhat support	Somewhat do not support	Somewhat concerned	Extremely concerned	Neutral	Neutral	Totally unconcerned	Extremely concerned	Extremely concerned	Somewhat concerned	Somewhat concerned	Somewhat concerned	Extremely concerned	Somewhat concerned	Extremely concerned	Very high priority	Very low priority	Very high priority	Somewhat high priority	Very high priority	Somewhat low priority	High priority	Very high priority	Somewhat low priority	Somewhat low priority	Very low priority	63	Male	Master's degree	Caucasian		$150,000 or more	I have lived in Alabama for ____ year(s) (fill in the blank)	55	Outside a town with scattered neighbors	Yes	500	Forest products/timber		Once a month
ADCNR	I somewhat dislike them	Decreased drastically	Neutral	Completely acceptable	Completely acceptable	Completely support	Somewhat support	Somewhat do not support	Do not support at all	Do not support at all	Totally unconcerned	Somewhat unconcerned	Neutral	Somewhat concerned	Totally unconcerned	Neutral	Somewhat unconcerned	Neutral	Somewhat unconcerned	Somewhat unconcerned	Somewhat concerned	Neutral	Totally unconcerned	Somewhat high priority	Low priority	High priority	Neutral	Somewhat high priority	Neutral	Neutral	Somewhat low priority	Neutral	Somewhat high priority	Very low priority	67	Male	Bachelor's degree	Caucasian		$150,000 or more	I have lived in Alabama for ____ year(s) (fill in the blank)	50	Town/city with many neighbors	Yes	10	Hunting		Few times a year
ADCNR	I dislike them a lot	Decrease moderately	Neutral	Neutral	Neutral	Neutral	Somewhat support	Completely support	Completely support	Completely support	Neutral	Extremely concerned	Neutral	Neutral	Neutral	Neutral	Neutral	Neutral	Neutral	Extremely concerned	Extremely concerned	Extremely concerned	Neutral	Somewhat high priority	Very low priority	High priority	High priority	Somewhat high priority	Neutral	Neutral	Neutral	Neutral	Neutral	Very low priority	64	Male	Some college, but no degree	Caucasian		$150,000 or more	I have lived in Alabama for ____ year(s) (fill in the blank)	30	Outside a town with scattered neighbors	No
ADCNR	I dislike them	Completely eradicated	Neutral	Neutral	Somewhat unacceptable	Somewhat do not support	Neutral	Somewhat support	Somewhat support	Neutral	Neutral	Somewhat concerned	Neutral	Neutral	Neutral	Somewhat concerned	Extremely concerned	Extremely concerned	Somewhat concerned	Extremely concerned	Somewhat concerned	Somewhat concerned	Neutral	Somewhat high priority	Very low priority	High priority	Somewhat high priority	Somewhat high priority	Neutral	Somewhat high priority	Somewhat high priority	Neutral	Somewhat high priority	Somewhat high priority	65	Male	Some college, but no degree	Caucasian		$25,000-$34,999	I have lived in Alabama for ____ year(s) (fill in the blank)	52	Rural area with few neighbors	Yes	8	Residential		I live on my property
ADCNR	I dislike them	Decreased drastically	Neutral	Somewhat acceptable	Somewhat unacceptable	Completely support	Completely support	Completely support	Completely support	Neutral	Totally unconcerned	Somewhat concerned	Somewhat concerned	Somewhat concerned	Somewhat unconcerned	Somewhat concerned	Somewhat concerned	Somewhat concerned	Somewhat concerned	Extremely concerned	Extremely concerned	Somewhat concerned	Extremely concerned	High priority	Very low priority	Very high priority	Neutral	Neutral	High priority	High priority	Somewhat high priority	Somewhat high priority	Very high priority	Very low priority	64	Male	Some college, but no degree	Caucasian		$100,000-$149,999	I have lived in Alabama for ____ year(s) (fill in the blank)	53	Rural area with few neighbors	Yes	20	Residential		I live on my property
ADCNR	I dislike them a lot	Completely eradicated	Extremely important	Completely acceptable	Somewhat unacceptable	Completely support	Completely support	Completely support	Completely support	Completely support	Totally unconcerned	Somewhat concerned	Totally unconcerned	Neutral	Totally unconcerned	Extremely concerned	Somewhat concerned	Somewhat concerned	Somewhat concerned	Extremely concerned	Extremely concerned	Totally unconcerned	Totally unconcerned	High priority	Very low priority	Very high priority	Very low priority	Very high priority	Somewhat high priority	Low priority	Very low priority	Very high priority	Somewhat high priority	Very low priority	71	Male	Some college, but no degree	Caucasian		$75,000-$99,999	I have lived in Alabama for ____ year(s) (fill in the blank)	46	Outside a town with scattered neighbors	No
ADCNR	I dislike them a lot	Decreased drastically	Extremely important	Completely acceptable	Completely acceptable	Completely support	Completely support	Completely support	Neutral	Somewhat do not support	Somewhat unconcerned	Neutral	Neutral	Neutral	Somewhat unconcerned	Neutral	Neutral	Neutral	Neutral	Neutral	Neutral	Neutral	Neutral	Somewhat high priority	Very low priority	High priority	High priority	Somewhat high priority	Neutral	High priority	Neutral	Somewhat high priority	Somewhat high priority	Somewhat low priority	55	Male	Doctorate	Caucasian		$150,000 or more	I have lived in Alabama for ____ year(s) (fill in the blank)	62	Town/city with many neighbors	Yes	250	Forest products/timber		Once a month
ADCNR	I dislike them a lot	Completely eradicated	Extremely important	Completely unacceptable	Completely unacceptable	Do not support at all	Do not support at all	Do not support at all	Do not support at all	Do not support at all	Extremely concerned	Extremely concerned	Extremely concerned	Extremely concerned	Neutral	Extremely concerned	Extremely concerned	Extremely concerned	Extremely concerned	Extremely concerned	Extremely concerned	Extremely concerned	Extremely concerned	Somewhat high priority	Somewhat high priority	High priority	High priority	High priority	High priority	High priority	High priority	High priority	High priority	Very low priority	58	Male	Some college, but no degree	Caucasian		$35,000-$49,999	I have lived in Alabama for ____ year(s) (fill in the blank)	40	Rural area with few neighbors	No
ADCNR	I dislike them a lot	Decreased drastically	Extremely important	Completely acceptable	Completely acceptable	Completely support	Completely support	Completely support	Somewhat support	Completely support	Somewhat concerned	Extremely concerned	Somewhat concerned	Neutral	Somewhat unconcerned	Somewhat concerned	Extremely concerned	Extremely concerned	Extremely concerned	Extremely concerned	Extremely concerned	Extremely concerned	Extremely concerned	High priority	Very low priority	High priority	Very high priority	Very high priority	Very high priority	High priority	High priority	Very high priority	High priority	Very low priority	61	Male	Bachelor's degree	Caucasian		$150,000 or more	I have lived in Alabama for ____ year(s) (fill in the blank)	57	Rural area with few neighbors	Yes	40	Farming		Once a week
ADCNR	I dislike them	Decrease moderately	Slightly important	Neutral	Somewhat unacceptable	Somewhat support	Completely support	Completely support	Somewhat support	Somewhat support	Somewhat concerned	Extremely concerned	Neutral	Somewhat concerned	Extremely concerned	Extremely concerned	Extremely concerned	Extremely concerned	Somewhat concerned	Extremely concerned	Extremely concerned	Extremely concerned	Neutral	High priority	Low priority	Somewhat high priority	Low priority	Neutral	High priority	Neutral	Low priority	Neutral	Somewhat high priority	Very low priority	1967	Male	High school/GED	Caucasian		$100,000-$149,999	I have lived in Alabama for ____ year(s) (fill in the blank)	50	Town/city with many neighbors	Yes	.5	Residential		I live on my property
ADCNR	I somewhat like them	Decrease slightly	Extremely unimportant	Completely unacceptable	Completely unacceptable	Do not support at all	Do not support at all	Do not support at all	Do not support at all	Do not support at all	Somewhat concerned	Extremely concerned	Neutral	Neutral	Somewhat concerned	Extremely concerned	Extremely concerned	Extremely concerned	Extremely concerned	Extremely concerned	Extremely concerned	Extremely concerned		Somewhat high priority	Very low priority	Somewhat high priority	Low priority	High priority	High priority	High priority	Low priority	Low priority	Somewhat high priority	Very low priority	1965	Male	Some college, but no degree	Caucasian		$100,000-$149,999	I have lived in Alabama for ____ year(s) (fill in the blank)	53	Town/city with many neighbors	No
ADCNR	I dislike them a lot	Decreased drastically	Slightly important	Somewhat unacceptable	Somewhat acceptable	Neutral	Somewhat support	Somewhat support	Somewhat support	Completely support	Somewhat unconcerned	Somewhat concerned	Neutral	Neutral	Somewhat unconcerned	Somewhat concerned	Somewhat concerned	Somewhat concerned	Somewhat concerned	Somewhat concerned	Somewhat concerned	Somewhat concerned	Somewhat concerned	Somewhat high priority	Low priority	Somewhat high priority	Somewhat high priority	Somewhat high priority	Somewhat high priority	Somewhat high priority	Somewhat low priority	Neutral	Somewhat high priority	Somewhat low priority	60	Male	Bachelor's degree	Caucasian		$150,000 or more	I have lived in Alabama for ____ year(s) (fill in the blank)	30	Town/city with many neighbors	Yes	1000	Forest products/timber		Once a month
ADCNR	I dislike them a lot	Completely eradicated	Slightly important	Completely acceptable	Completely acceptable	Completely support	Somewhat support	Somewhat support	Somewhat support	Somewhat support	Neutral	Extremely concerned	Somewhat concerned	Somewhat concerned	Extremely concerned	Extremely concerned	Somewhat concerned	Extremely concerned	Extremely concerned	Somewhat concerned	Extremely concerned	Extremely concerned	Neutral	Very high priority	Very low priority	Very high priority	High priority	Somewhat high priority	Neutral	Very high priority	High priority	Neutral	Somewhat high priority	Very low priority	67	Female	Bachelor's degree	Caucasian		$150,000 or more	I have lived in Alabama for ____ year(s) (fill in the blank)	52	Rural area with few neighbors	Yes	2000	Farming		I live on my property
ADCNR	I somewhat dislike them	Decreased drastically	Slightly important	Completely acceptable	Completely acceptable	Completely support	Completely support	Completely support	Completely support	Do not support at all	Somewhat unconcerned	Extremely concerned	Somewhat concerned	Extremely concerned	Totally unconcerned	Extremely concerned	Somewhat concerned	Extremely concerned	Extremely concerned	Somewhat concerned	Somewhat concerned	Extremely concerned	Totally unconcerned	High priority	Very low priority	Very high priority	Low priority	Very high priority	Somewhat high priority	High priority	Very high priority	High priority	High priority	Very low priority	92	Female	Bachelor's degree	Caucasian		$50,000-$74,999	I have lived in Alabama for ____ year(s) (fill in the blank)	25	Town/city with many neighbors	Yes	1	Residential		I live on my property
ADCNR	I somewhat dislike them	Stay the same	Slightly important	Completely unacceptable	Completely unacceptable	Do not support at all					Totally unconcerned	Totally unconcerned												Somewhat low priority	Very low priority	Low priority									1967	Male	High school/GED	Caucasian		$35,000-$49,999	I have lived in Alabama for ____ year(s) (fill in the blank)	50	Rural area with few neighbors	Yes	4	Residential		I live on my property
ADCNR	I dislike them a lot	Completely eradicated	Extremely unimportant	Completely acceptable	Somewhat acceptable	Completely support	Completely support	Completely support	Completely support	Do not support at all	Totally unconcerned	Somewhat concerned	Totally unconcerned	Totally unconcerned	Totally unconcerned	Somewhat unconcerned	Somewhat unconcerned	Totally unconcerned	Somewhat unconcerned	Somewhat unconcerned	Totally unconcerned	Totally unconcerned	Totally unconcerned	Very high priority	Very low priority	Very high priority	Very high priority	Very high priority	Very high priority	Very high priority	Neutral	Very high priority	Very high priority	Low priority	56	Male	Bachelor's degree	Caucasian		$150,000 or more	I have lived in Alabama for ____ year(s) (fill in the blank)	40	Town/city with many neighbors	No
ADCNR	I dislike them a lot	Decreased drastically	Extremely unimportant	Completely unacceptable	Somewhat unacceptable	Somewhat support	Somewhat do not support	Completely support	Completely support	Completely support	Extremely concerned	Neutral	Extremely concerned	Extremely concerned	Totally unconcerned	Somewhat concerned	Somewhat concerned	Somewhat concerned	Extremely concerned	Extremely concerned	Somewhat concerned	Somewhat concerned	Somewhat concerned	Somewhat high priority	Very low priority	Very high priority	Somewhat low priority	High priority	High priority	High priority	High priority	High priority	High priority	Very low priority	1958	Male	Bachelor's degree	Caucasian		$100,000-$149,999	I have lived in Alabama for ____ year(s) (fill in the blank)	60	Rural area with few neighbors	Yes	40 acres	Forest products/timber		I live on my property
ADCNR	I somewhat dislike them	Decreased drastically	Slightly important	Somewhat unacceptable	Somewhat unacceptable	Somewhat do not support	Somewhat do not support	Somewhat support	Somewhat support	Completely support	Extremely concerned	Extremely concerned	Extremely concerned	Totally unconcerned	Somewhat concerned	Extremely concerned	Extremely concerned	Extremely concerned	Extremely concerned	Extremely concerned	Extremely concerned	Extremely concerned	Totally unconcerned	Very high priority	Very low priority	Very low priority	Very high priority	Very high priority	Very high priority	Very high priority	Very low priority	Very low priority	Very high priority	Very low priority	54	Male	Bachelor's degree	Caucasian		$20,000-$24,999	I have lived in Alabama for ____ year(s) (fill in the blank)	50	Town/city with many neighbors	Yes	1 acre	Residential		I live on my property
ADCNR	I dislike them a lot	Completely eradicated	Extremely unimportant	Completely acceptable	Completely acceptable	Completely support	Completely support	Completely support	Completely support	Do not support at all	Totally unconcerned	Somewhat unconcerned	Totally unconcerned	Neutral	Totally unconcerned	Somewhat concerned	Somewhat concerned	Somewhat concerned	Somewhat unconcerned	Somewhat concerned	Somewhat concerned	Somewhat concerned	Totally unconcerned	Very high priority	Very low priority	Very high priority	Very high priority	Very high priority	High priority	Very high priority	High priority	High priority	Very high priority	Very low priority	63	Male	High school/GED	Caucasian		$50,000-$74,999	I have lived in Alabama for ____ year(s) (fill in the blank)	54	Outside a town with scattered neighbors	No
ADCNR	I dislike them	Decrease moderately	Extremely important	Completely unacceptable	Completely unacceptable	Completely support	Somewhat support	Completely support	Completely support	Completely support	Totally unconcerned	Totally unconcerned	Neutral	Somewhat unconcerned	Somewhat unconcerned	Extremely concerned	Extremely concerned	Extremely concerned	Extremely concerned	Extremely concerned	Extremely concerned	Neutral	Neutral	Somewhat high priority	Very low priority	High priority	Somewhat high priority	High priority	Somewhat high priority	High priority	Low priority	Somewhat high priority	Neutral	Very low priority	62	Male	Bachelor's degree	Caucasian		$100,000-$149,999	I have lived in Alabama for ____ year(s) (fill in the blank)	56	Town/city with many neighbors	No
ADCNR	I somewhat dislike them	Completely eradicated	Extremely unimportant	Completely acceptable	Completely acceptable	Somewhat support	Neutral	Neutral	Completely support	Completely support	Somewhat concerned	Neutral	Neutral	Neutral	Totally unconcerned	Neutral	Neutral	Somewhat concerned	Neutral	Somewhat concerned	Neutral	Somewhat concerned	Somewhat concerned	Somewhat high priority	Very low priority	Very high priority	Somewhat high priority	Neutral	Neutral	Very high priority	Very high priority		Very high priority	Very high priority	64	Male	Some college, but no degree	Caucasian		$75,000-$99,999	I have lived in Alabama for ____ year(s) (fill in the blank)	54	Rural area with few neighbors	Yes	6	Hunting		I live on my property
ADCNR	I dislike them a lot	Decreased drastically	Extremely important	Completely acceptable	Somewhat acceptable	Completely support	Somewhat support	Completely support	Somewhat support	Neutral	Somewhat concerned	Somewhat concerned	Somewhat concerned	Neutral	Extremely concerned	Somewhat concerned	Somewhat concerned	Somewhat concerned	Somewhat concerned	Extremely concerned	Somewhat concerned	Somewhat concerned	Neutral	Somewhat high priority	Somewhat high priority	High priority	Neutral	Somewhat high priority	Somewhat high priority	Somewhat high priority	Somewhat high priority	Somewhat high priority	Neutral	Very low priority	56	Male	Bachelor's degree	Caucasian		$75,000-$99,999	I have lived in Alabama for ____ year(s) (fill in the blank)	62	Town/city with many neighbors	No
ADCNR	I am neutral towards them	Decrease slightly	Slightly unimportant	Neutral	Completely unacceptable	Completely support	Completely support	Completely support	Completely support	Somewhat do not support	Somewhat unconcerned	Extremely concerned	Neutral	Extremely concerned	Neutral	Extremely concerned	Extremely concerned	Extremely concerned	Extremely concerned	Extremely concerned	Extremely concerned	Neutral	Neutral	Somewhat high priority	Very low priority	High priority	Somewhat high priority	Neutral	Somewhat high priority	Somewhat high priority	Somewhat high priority	Neutral	High priority	Very low priority	65	Male	Some college, but no degree	Caucasian		$150,000 or more	I have lived in Alabama for ____ year(s) (fill in the blank)	50	Town/city with many neighbors	Yes	7	Residential		Once a month
ADCNR	I dislike them a lot	Completely eradicated	Slightly important	Somewhat acceptable	Somewhat acceptable	Somewhat support	Somewhat support	Completely support	Completely support	Neutral	Totally unconcerned	Somewhat concerned	Totally unconcerned	Neutral	Totally unconcerned	Neutral	Neutral	Somewhat concerned	Somewhat concerned	Somewhat concerned	Somewhat concerned	Somewhat unconcerned	Totally unconcerned	Somewhat high priority	Very low priority	Very high priority	Very high priority	Neutral	Very high priority	Very high priority	Somewhat high priority	Very high priority	Somewhat high priority	Neutral	55	Male	Master's degree	Caucasian		$75,000-$99,999	I have lived in Alabama for ____ year(s) (fill in the blank)	62	Town/city with many neighbors	No
ADCNR	I dislike them a lot	Completely eradicated	Extremely unimportant	Completely acceptable	Neutral	Neutral	Neutral	Neutral	Somewhat support	Somewhat support	Neutral	Neutral	Neutral	Neutral	Extremely concerned	Neutral	Somewhat concerned	Extremely concerned	Extremely concerned	Extremely concerned	Extremely concerned	Somewhat unconcerned	Somewhat unconcerned	Neutral	Somewhat high priority	Somewhat high priority	Somewhat high priority	Somewhat high priority	Neutral	Neutral	High priority	High priority	High priority	Very low priority	62	Male	Vocational/professional certification	Caucasian		$75,000-$99,999	I have lived in Alabama for ____ year(s) (fill in the blank)	54	Town/city with many neighbors	Yes	400	Hunting		Once a week
ADCNR	I am neutral towards them	Decrease moderately	Extremely important	Completely acceptable	Somewhat unacceptable	Completely support	Completely support	Completely support	Somewhat do not support	Somewhat do not support	Totally unconcerned	Somewhat unconcerned	Neutral	Neutral	Somewhat concerned	Extremely concerned	Extremely concerned	Extremely concerned	Extremely concerned	Extremely concerned	Extremely concerned	Totally unconcerned	Somewhat concerned	High priority	Very low priority	Somewhat high priority	Somewhat high priority	Very high priority	Neutral	Very high priority	Neutral	Neutral	Neutral	Very low priority	62	Male	Bachelor's degree	Caucasian		$75,000-$99,999	I have lived in Alabama for ____ year(s) (fill in the blank)	55	Town/city with many neighbors	No
ADCNR	I like them a lot	Stay the same	Neutral	Somewhat unacceptable	Somewhat acceptable	Completely support	Completely support	Completely support	Completely support	Somewhat support	Somewhat concerned	Extremely concerned	Extremely concerned	Neutral	Extremely concerned	Extremely concerned	Extremely concerned	Extremely concerned	Extremely concerned	Extremely concerned	Extremely concerned	Neutral	Extremely concerned	Somewhat high priority	Somewhat low priority	Somewhat high priority	High priority	Very high priority	High priority	High priority	Neutral	Somewhat low priority	Somewhat high priority	Very low priority	65	Male	Master's degree	Caucasian		$75,000-$99,999	I have lived in Alabama for ____ year(s) (fill in the blank)	40	Town/city with many neighbors	Yes	1	Other (please specify)	Commercial	Once a month
ADCNR	I dislike them a lot	Decreased drastically	Slightly important	Completely acceptable	Completely unacceptable	Completely support	Completely support	Completely support	Completely support	Somewhat support	Totally unconcerned	Somewhat unconcerned	Totally unconcerned	Somewhat concerned	Somewhat concerned	Extremely concerned	Extremely concerned	Extremely concerned	Extremely concerned	Extremely concerned	Extremely concerned	Extremely concerned	Somewhat concerned	Somewhat high priority	Very low priority	High priority	Neutral	High priority	Somewhat high priority	High priority	Very high priority	High priority	High priority	Very low priority	66	Male	High school/GED	Caucasian		$50,000-$74,999	I have lived in Alabama for ____ year(s) (fill in the blank)	38	Rural area with few neighbors	No
ADCNR	I dislike them a lot	Completely eradicated	Extremely important	Completely acceptable	Completely acceptable	Completely support	Completely support	Completely support	Completely support	Do not support at all	Totally unconcerned	Extremely concerned	Totally unconcerned	Totally unconcerned	Totally unconcerned	Extremely concerned	Extremely concerned	Extremely concerned	Extremely concerned	Extremely concerned	Extremely concerned	Extremely concerned	Totally unconcerned	Very high priority	Very low priority	Very high priority	Very high priority	Very high priority	Very high priority	Very high priority	Very high priority	Very high priority	Very high priority	Very low priority	57	Male	High school/GED	Caucasian		$50,000-$74,999	I have lived in Alabama for ____ year(s) (fill in the blank)	60	Town/city with many neighbors	Yes	3	Residential		I live on my property
ADCNR	I dislike them a lot	Completely eradicated	Neutral	Completely acceptable	Completely acceptable	Completely support	Completely support	Completely support	Neutral	Neutral	Totally unconcerned	Somewhat concerned	Neutral	Somewhat concerned	Totally unconcerned	Somewhat concerned	Somewhat concerned	Somewhat concerned	Neutral	Somewhat concerned	Somewhat concerned	Extremely concerned	Totally unconcerned	High priority	Very low priority	Very high priority	Very high priority	High priority	High priority	High priority	Somewhat high priority	Neutral	Very high priority	Very high priority	66	Male	Bachelor's degree	Caucasian		$100,000-$149,999	I have lived in Alabama for ____ year(s) (fill in the blank)	50	Outside a town with scattered neighbors	Yes	1000	Forest products/timber		Once a week
ADCNR	I dislike them a lot	Decreased drastically	Extremely unimportant	Somewhat acceptable	Somewhat unacceptable	Completely support	Completely support	Completely support	Completely support	Neutral	Somewhat concerned	Totally unconcerned	Neutral	Neutral	Totally unconcerned	Extremely concerned	Extremely concerned	Somewhat concerned	Somewhat concerned	Extremely concerned	Somewhat concerned	Somewhat unconcerned	Somewhat unconcerned	High priority	Very low priority	Very high priority	Neutral	High priority	High priority	High priority	Neutral	Somewhat high priority	Very high priority	Very low priority	60	Male	Master's degree	Caucasian		$150,000 or more	I have lived in Alabama for ____ year(s) (fill in the blank)	57	Town/city with many neighbors	Yes	500	Hunting		Once a week
ADCNR	I dislike them a lot	Completely eradicated	Extremely important	Completely acceptable	Completely acceptable	Completely support	Neutral	Completely support	Neutral	Neutral	Somewhat unconcerned	Totally unconcerned	Neutral	Neutral	Totally unconcerned	Extremely concerned	Extremely concerned	Extremely concerned	Somewhat concerned	Extremely concerned	Somewhat concerned	Somewhat concerned	Extremely concerned	Very high priority	Very low priority	Very high priority	Very high priority	Very high priority	Very high priority	Very high priority	Neutral	Very high priority	Very high priority	Very low priority	1963	Male	Master's degree	Caucasian		$150,000 or more	I have lived in Alabama for ____ year(s) (fill in the blank)	40	Town/city with many neighbors	Yes	32	Hunting		Once a week
ADCNR	I dislike them a lot	Decrease moderately	Slightly important	Completely unacceptable	Completely unacceptable	Do not support at all	Do not support at all	Do not support at all	Do not support at all	Completely support	Somewhat concerned	Extremely concerned	Somewhat concerned	Neutral	Somewhat concerned	Extremely concerned	Extremely concerned	Extremely concerned	Extremely concerned	Extremely concerned	Extremely concerned	Extremely concerned	Neutral	Somewhat high priority	Very low priority	Very high priority	Neutral	Somewhat high priority	Somewhat high priority	Somewhat high priority	Somewhat high priority	Somewhat high priority	Neutral	Very low priority	56	Male	Bachelor's degree	Caucasian			I have lived in Alabama for ____ year(s) (fill in the blank)	61	Rural area with few neighbors	Yes	150	Hunting		Once a week
ADCNR	I somewhat dislike them	Decrease slightly	Neutral	Somewhat unacceptable	Completely unacceptable	Do not support at all	Do not support at all	Do not support at all	Do not support at all	Do not support at all	Extremely concerned	Extremely concerned	Extremely concerned	Neutral	Extremely concerned	Extremely concerned	Extremely concerned	Extremely concerned	Extremely concerned	Extremely concerned	Extremely concerned	Somewhat concerned	Extremely concerned	Neutral	Neutral	Somewhat low priority	Neutral	Neutral	Low priority	Very low priority	Very low priority	Low priority	Somewhat low priority	Very low priority	60	Male	Bachelor's degree	Caucasian		$150,000 or more	I have lived in Alabama for ____ year(s) (fill in the blank)	57	Town/city with many neighbors	Yes	17	Residential		I live on my property
ADCNR	I dislike them a lot	Decreased drastically	Extremely important	Somewhat unacceptable	Somewhat unacceptable	Completely support	Completely support	Neutral	Completely support	Neutral	Somewhat concerned	Somewhat concerned	Somewhat concerned	Neutral	Neutral	Somewhat concerned	Somewhat concerned	Extremely concerned	Somewhat concerned	Extremely concerned	Extremely concerned	Extremely concerned	Neutral	Very high priority	Very low priority	Very high priority	Neutral	Neutral	Neutral	Neutral	Neutral	Somewhat high priority	High priority	Very low priority	60	Male	Vocational/professional certification	Caucasian		$150,000 or more	I have lived in Alabama for ____ year(s) (fill in the blank)	58	Town/city with many neighbors	Yes	2	Residential		I live on my property
ADCNR	I dislike them a lot	Completely eradicated	Extremely unimportant	Completely acceptable	Completely acceptable	Completely support	Completely support	Completely support	Completely support	Neutral	Totally unconcerned	Totally unconcerned	Totally unconcerned	Somewhat concerned	Totally unconcerned	Somewhat concerned	Totally unconcerned	Somewhat concerned	Somewhat concerned	Somewhat concerned	Somewhat concerned	Somewhat concerned	Totally unconcerned	Very high priority	Very low priority	Very high priority	High priority	High priority	High priority	High priority	High priority	High priority	High priority	Very low priority	57	Male	High school/GED	Caucasian		$75,000-$99,999	I have lived in Alabama for ____ year(s) (fill in the blank)	61	Rural area with few neighbors	Yes	129	Hunting		I live on my property
ADCNR	I dislike them a lot	Completely eradicated	Extremely important	Completely unacceptable	Completely unacceptable	Do not support at all	Do not support at all	Do not support at all	Do not support at all	Do not support at all	Extremely concerned	Extremely concerned	Neutral	Extremely concerned	Neutral	Extremely concerned	Extremely concerned	Extremely concerned	Extremely concerned	Extremely concerned	Extremely concerned	Extremely concerned	Totally unconcerned	Very high priority	Very low priority	Very high priority	Very low priority	Somewhat high priority	Very low priority	Neutral	Very low priority	Very low priority	Very high priority	Very low priority	64	Male	Associates degree	Caucasian		$150,000 or more	I have lived in Alabama for ____ year(s) (fill in the blank)	53	Rural area with few neighbors	Yes	30	Hunting		I live on my property
ADCNR	I somewhat dislike them	Decrease moderately	Slightly important	Neutral	Somewhat unacceptable	Completely support	Completely support	Somewhat support	Completely support	Somewhat do not support	Neutral	Extremely concerned	Neutral	Neutral	Neutral	Extremely concerned	Extremely concerned	Extremely concerned	Somewhat concerned	Extremely concerned	Extremely concerned	Somewhat concerned	Neutral	Somewhat high priority	Very low priority	High priority	Neutral	Neutral	Neutral	Somewhat high priority	Neutral	Neutral	Somewhat high priority	Very low priority	58	Male	Some college, but no degree	Caucasian		$35,000-$49,999	I have lived in Alabama for ____ year(s) (fill in the blank)	50	Town/city with many neighbors	Yes	1/2	Residential		I live on my property
ADCNR	I dislike them a lot	Decreased drastically	Slightly unimportant	Somewhat acceptable	Completely unacceptable	Completely support	Somewhat support	Somewhat support	Somewhat support	Do not support at all	Totally unconcerned	Somewhat concerned	Neutral	Neutral	Somewhat unconcerned	Somewhat concerned	Somewhat concerned	Somewhat concerned	Neutral	Somewhat concerned	Somewhat concerned	Neutral	Totally unconcerned	High priority	Very low priority	Somewhat high priority	Somewhat high priority	Somewhat high priority	Somewhat high priority	Neutral	Neutral	Low priority	Neutral	Very low priority	62	Male	Vocational/professional certification	Caucasian		$50,000-$74,999	I have lived in Alabama for ____ year(s) (fill in the blank)	55	Town/city with many neighbors	Yes	20	Residential		Once a month
ADCNR	I like them	Decrease slightly	Extremely important	Somewhat unacceptable	Somewhat unacceptable	Completely support	Completely support	Completely support	Completely support	Completely support	Somewhat unconcerned	Extremely concerned	Neutral	Neutral	Extremely concerned	Extremely concerned	Extremely concerned	Extremely concerned	Extremely concerned	Extremely concerned	Extremely concerned	Neutral	Extremely concerned	Somewhat high priority	Low priority	Somewhat high priority	Low priority	Somewhat high priority	Neutral	Somewhat high priority	Somewhat high priority	Somewhat high priority	High priority	Very low priority	64	Male	Some college, but no degree	Caucasian		$100,000-$149,999	I have lived in Alabama for ____ year(s) (fill in the blank)	40	Outside a town with scattered neighbors	Yes	3	Residential		I live on my property
ADCNR	I dislike them a lot	Decreased drastically	Extremely important	Somewhat acceptable	Somewhat unacceptable	Somewhat support	Somewhat support	Neutral	Somewhat support	Neutral	Somewhat concerned	Somewhat concerned	Neutral	Somewhat concerned	Neutral	Somewhat concerned	Somewhat concerned	Somewhat concerned	Somewhat concerned	Somewhat concerned	Somewhat concerned	Somewhat concerned	Somewhat concerned	Somewhat high priority	Somewhat high priority		Somewhat low priority	Neutral	Somewhat low priority	Neutral	Neutral	Neutral	Somewhat high priority	Somewhat low priority	57	Male	Vocational/professional certification			$100,000-$149,999	I have lived in Alabama for ____ year(s) (fill in the blank)	60	Town/city with many neighbors	Yes	360	Residential		Once a week
ADCNR	I dislike them	Decreased drastically	Extremely important	Completely acceptable	Completely unacceptable	Completely support	Completely support	Completely support	Completely support	Completely support	Extremely concerned	Extremely concerned	Neutral	Neutral	Somewhat concerned	Extremely concerned	Extremely concerned	Extremely concerned	Extremely concerned	Extremely concerned	Extremely concerned	Extremely concerned	Extremely concerned	Very high priority	Very low priority	Very high priority	Very high priority	Very high priority	High priority	Somewhat high priority	Somewhat high priority	Somewhat high priority	Somewhat high priority	Very low priority	1963	Female	Some college, but no degree	Caucasian		$35,000-$49,999	I have lived in Alabama for ____ year(s) (fill in the blank)	54	Outside a town with scattered neighbors	Yes	1	Residential		Few times a year
ADCNR	I dislike them a lot	Completely eradicated	Extremely important	Neutral	Neutral	Somewhat support	Somewhat support	Somewhat support	Somewhat support	Neutral	Neutral	Somewhat concerned	Neutral	Neutral	Totally unconcerned	Somewhat concerned	Somewhat concerned	Somewhat concerned	Somewhat concerned	Somewhat concerned	Somewhat concerned	Neutral	Neutral	Somewhat high priority	Very low priority	Very high priority	Very high priority	Very high priority	Somewhat high priority	Somewhat high priority	Very high priority	Very high priority	Very high priority	Very low priority	55	Male	Doctorate	Caucasian		$150,000 or more	I have lived in Alabama for ____ year(s) (fill in the blank)	62	Outside a town with scattered neighbors	Yes	285 acres	Other (please specify)	Timber production	Few times a year
ADCNR	I dislike them	Decreased drastically	Slightly important	Completely acceptable	Somewhat unacceptable	Completely support	Neutral	Neutral	Somewhat support	Somewhat do not support	Somewhat unconcerned	Extremely concerned	Somewhat concerned	Extremely concerned	Neutral	Somewhat concerned	Somewhat concerned	Extremely concerned	Neutral	Somewhat concerned	Somewhat concerned	Extremely concerned	Neutral	High priority	Very low priority	Very high priority	Somewhat high priority	High priority	Neutral	Neutral	Neutral	Neutral	Somewhat high priority	Very low priority	61	Male	Master's degree	Caucasian		$150,000 or more	I live out of state, but I own/lease land in Alabama		Outside a town with scattered neighbors	Yes	1	Residential		Once a month
ADCNR	I dislike them a lot	Completely eradicated	Extremely important	Completely acceptable	Somewhat unacceptable	Completely support	Somewhat support	Somewhat support	Somewhat support	Neutral	Somewhat concerned	Somewhat concerned	Somewhat concerned	Somewhat concerned	Totally unconcerned	Somewhat concerned	Somewhat concerned	Neutral	Somewhat concerned	Somewhat concerned	Somewhat concerned	Neutral	Neutral	Neutral	Very low priority	Somewhat high priority	Somewhat high priority	Neutral	Neutral	Neutral	Somewhat low priority	Neutral	Neutral	Very low priority	59	Male	Vocational/professional certification	Caucasian		$75,000-$99,999	I have lived in Alabama for ____ year(s) (fill in the blank)	58	Outside a town with scattered neighbors	Yes	15	Residential		I live on my property
ADCNR	I somewhat dislike them	Decrease moderately	Neutral	Completely unacceptable	Completely unacceptable	Do not support at all	Do not support at all	Do not support at all	Do not support at all	Do not support at all	Neutral	Extremely concerned	Totally unconcerned	Totally unconcerned	Neutral	Extremely concerned	Extremely concerned	Extremely concerned	Somewhat unconcerned	Somewhat concerned	Neutral	Totally unconcerned	Totally unconcerned	Neutral	Very low priority	Neutral	Somewhat high priority	Neutral	Neutral	Very low priority					56	Male	High school/GED	Caucasian		$75,000-$99,999	I have lived in Alabama for ____ year(s) (fill in the blank)	62yrs	Town/city with many neighbors	Yes	10 acres	Residential		Once a week
ADCNR	I like them	Stay the same	Extremely important	Completely unacceptable	Completely unacceptable	Do not support at all	Do not support at all	Do not support at all	Do not support at all	Do not support at all	Extremely concerned	Extremely concerned	Neutral	Neutral	Extremely concerned	Extremely concerned	Extremely concerned	Extremely concerned	Extremely concerned	Extremely concerned	Extremely concerned	Extremely concerned	Extremely concerned	Somewhat high priority	Very low priority	Very high priority	Somewhat high priority	Somewhat high priority	Somewhat high priority	Neutral	Somewhat low priority	Somewhat high priority	High priority	Very low priority	55	Male	Master's degree	Caucasian		$50,000-$74,999	I have lived in Alabama for ____ year(s) (fill in the blank)	62	Rural area with few neighbors	Yes	4	Residential		I live on my property
ADCNR	I dislike them a lot	Decrease moderately	Slightly important	Completely acceptable	Completely unacceptable	Somewhat support	Completely support	Neutral	Neutral	Do not support at all	Neutral	Extremely concerned	Somewhat unconcerned	Somewhat concerned	Somewhat unconcerned	Extremely concerned	Somewhat concerned	Extremely concerned	Neutral	Somewhat concerned	Extremely concerned	Extremely concerned	Totally unconcerned	Somewhat high priority	Very low priority	High priority	Low priority	Somewhat high priority	Neutral	Neutral	Neutral	Neutral	Somewhat high priority	Low priority	54	Male	Associates degree	Caucasian		$25,000-$34,999	I have lived in Alabama for ____ year(s) (fill in the blank)	63	Town/city with many neighbors	No
ADCNR	I am neutral towards them	Stay the same	Extremely important	Neutral	Neutral	Neutral	Neutral	Neutral	Neutral	Neutral	Neutral	Somewhat concerned	Somewhat concerned	Neutral	Neutral	Somewhat concerned	Somewhat concerned	Somewhat concerned	Somewhat concerned	Somewhat concerned	Somewhat concerned	Somewhat concerned	Totally unconcerned	Somewhat low priority	Somewhat low priority	Low priority	Neutral	Neutral	Neutral	Neutral	Neutral	High priority	Neutral	Very low priority		Male	Vocational/professional certification	Caucasian		$100,000-$149,999	I have lived in Alabama for ____ year(s) (fill in the blank)	55	Outside a town with scattered neighbors	Yes	30	Farming		I live on my property
ADCNR	I dislike them	Completely eradicated	Slightly unimportant	Completely acceptable	Completely unacceptable	Completely support	Somewhat support	Somewhat support	Somewhat support	Somewhat do not support	Neutral	Somewhat concerned	Neutral	Somewhat concerned	Neutral	Somewhat concerned	Somewhat concerned	Somewhat concerned	Somewhat concerned	Somewhat concerned	Somewhat concerned	Somewhat concerned	Somewhat concerned	High priority	Very low priority	Very high priority	Neutral	Somewhat high priority	Somewhat high priority	Somewhat high priority	Neutral	Neutral	Neutral	Very low priority	68	Male	Master's degree	Caucasian		$100,000-$149,999	I have lived in Alabama for ____ year(s) (fill in the blank)	50	Rural area with few neighbors	Yes	234	Forest products/timber		Once a month
ADCNR	I dislike them	Decreased drastically	Extremely important	Somewhat unacceptable	Somewhat unacceptable	Completely support	Completely support	Completely support	Completely support	Completely support	Neutral	Extremely concerned	Neutral	Neutral	Neutral	Extremely concerned	Extremely concerned	Extremely concerned	Extremely concerned	Extremely concerned	Extremely concerned	Extremely concerned	Extremely concerned	High priority	Very low priority	High priority	Somewhat high priority	Somewhat high priority	High priority	High priority	Somewhat high priority	Somewhat high priority	Somewhat high priority	Very low priority	61	Male	Bachelor's degree	Caucasian		$50,000-$74,999	I have lived in Alabama for ____ year(s) (fill in the blank)	56	Town/city with many neighbors	Yes	240	Hunting		Once a week
ADCNR	I somewhat like them	Stay the same	Neutral	Neutral	Completely unacceptable	Do not support at all	Do not support at all	Do not support at all	Do not support at all	Do not support at all	Somewhat concerned	Extremely concerned	Extremely concerned	Somewhat concerned	Extremely concerned	Extremely concerned	Extremely concerned	Somewhat concerned	Somewhat concerned	Extremely concerned	Extremely concerned	Extremely concerned	Somewhat concerned	Neutral	Very low priority	Somewhat high priority	Very low priority	Very low priority	Somewhat low priority	Low priority	Low priority	Low priority	Somewhat high priority	Very low priority	62	Male	Some college, but no degree	Caucasian		$50,000-$74,999	I have lived in Alabama for ____ year(s) (fill in the blank)	40	Town/city with many neighbors	No
ADCNR	I dislike them a lot	Decreased drastically	Extremely important	Somewhat acceptable	Neutral	Somewhat support	Somewhat support	Somewhat support	Somewhat support	Do not support at all	Neutral	Somewhat concerned	Neutral	Neutral	Totally unconcerned	Somewhat concerned	Somewhat concerned	Somewhat concerned	Neutral	Somewhat concerned	Somewhat concerned	Somewhat concerned	Somewhat concerned	High priority	Very low priority	Very high priority	High priority	High priority	High priority	High priority	Somewhat high priority	Somewhat high priority	High priority	High priority	59	Male	Some college, but no degree	Caucasian		$75,000-$99,999	I have lived in Alabama for ____ year(s) (fill in the blank)	58	Town/city with many neighbors	No
ADCNR	I somewhat dislike them	Decrease moderately	Slightly important	Completely acceptable	Neutral	Completely support	Completely support	Completely support	Completely support	Neutral	Neutral	Somewhat concerned	Neutral	Neutral	Neutral	Somewhat concerned	Somewhat concerned	Somewhat concerned	Extremely concerned	Somewhat concerned	Somewhat concerned	Somewhat concerned	Somewhat unconcerned	Somewhat high priority	Very low priority	Somewhat high priority	Somewhat high priority	High priority	Neutral	Somewhat high priority	Neutral	Neutral	Somewhat high priority	Very low priority	58	Male	High school/GED	Caucasian		$35,000-$49,999	I have lived in Alabama for ____ year(s) (fill in the blank)	59	Outside a town with scattered neighbors	Yes	1	Residential		I live on my property
ADCNR	I dislike them a lot	Decreased drastically	Extremely important	Completely unacceptable	Completely unacceptable	Do not support at all	Do not support at all	Do not support at all	Do not support at all	Do not support at all	Extremely concerned	Extremely concerned	Totally unconcerned	Totally unconcerned	Totally unconcerned	Extremely concerned	Extremely concerned	Extremely concerned	Extremely concerned	Extremely concerned	Extremely concerned	Extremely concerned	Extremely concerned	Very high priority	Very low priority	Very high priority	Very low priority	Very high priority	Very high priority	Very high priority	Very high priority	Very high priority	Very high priority	Very low priority	58	Male	Some college, but no degree	Caucasian		$100,000-$149,999	I have lived in Alabama for ____ year(s) (fill in the blank)	59	Town/city with many neighbors	Yes	2	Residential		I live on my property
ADCNR	I dislike them	Decrease moderately	Neutral	Completely unacceptable	Completely unacceptable	Do not support at all	Do not support at all	Do not support at all	Do not support at all	Do not support at all	Extremely concerned	Extremely concerned	Extremely concerned	Extremely concerned	Extremely concerned	Extremely concerned	Extremely concerned	Extremely concerned	Extremely concerned	Extremely concerned	Extremely concerned	Extremely concerned	Extremely concerned	Somewhat high priority	Very low priority	Somewhat high priority	Somewhat high priority	High priority	Somewhat high priority	Somewhat high priority	Low priority	Somewhat low priority	High priority	Very low priority	60	Male	Bachelor's degree	Caucasian		$50,000-$74,999	I have lived in Alabama for ____ year(s) (fill in the blank)	57	Rural area with few neighbors	Yes	75	Hunting		I live on my property
ADCNR	I dislike them a lot	Completely eradicated	Extremely important	Completely acceptable	Completely acceptable	Neutral	Somewhat support	Neutral	Somewhat support	Do not support at all	Totally unconcerned	Somewhat concerned	Neutral	Somewhat concerned	Totally unconcerned	Extremely concerned	Extremely concerned	Extremely concerned	Neutral	Somewhat concerned		Somewhat concerned	Somewhat concerned	Very high priority	Very low priority	Very high priority	Very low priority	Somewhat high priority	Very high priority	Very high priority	Very high priority	Very high priority	Very high priority	Very low priority	53	Male	Bachelor's degree	Native American		$50,000-$74,999	I have lived in Alabama for ____ year(s) (fill in the blank)	64	Town/city with many neighbors	Yes	200 acres	Hunting		Once a week
ADCNR	I somewhat dislike them	Decrease slightly	Slightly important	Somewhat unacceptable	Completely unacceptable	Do not support at all	Do not support at all	Do not support at all	Do not support at all	Do not support at all	Somewhat concerned	Somewhat concerned	Somewhat concerned	Somewhat concerned	Somewhat concerned	Extremely concerned	Extremely concerned	Extremely concerned	Extremely concerned	Extremely concerned	Extremely concerned	Extremely concerned	Somewhat concerned	Somewhat high priority	Somewhat low priority	Somewhat high priority	Somewhat high priority	High priority	High priority	Very high priority	Somewhat high priority	Very high priority	High priority	Somewhat high priority	59	Male	High school/GED	Caucasian		$50,000-$74,999	I have lived in Alabama for ____ year(s) (fill in the blank)	55	Town/city with many neighbors	Yes	.5	Residential		I live on my property
ADCNR	I dislike them a lot	Completely eradicated	Extremely important	Completely acceptable	Somewhat acceptable	Somewhat support	Somewhat do not support	Somewhat support	Somewhat support	Somewhat do not support	Somewhat unconcerned	Somewhat unconcerned	Totally unconcerned	Totally unconcerned	Extremely concerned	Somewhat unconcerned	Somewhat unconcerned	Somewhat concerned	Neutral	Neutral	Somewhat concerned	Somewhat unconcerned	Somewhat unconcerned	Very high priority	Very low priority	Very high priority	Very high priority	High priority	High priority	High priority	Somewhat high priority	Neutral	High priority	Very low priority	66	Male	Bachelor's degree	Caucasian		$150,000 or more	I have lived in Alabama for ____ year(s) (fill in the blank)	52	Rural area with few neighbors	Yes	200	Hunting		Once a week
ADCNR	I dislike them a lot	Completely eradicated	Extremely important	Completely acceptable	Somewhat acceptable	Completely support	Somewhat support	Somewhat support	Somewhat support	Do not support at all	Somewhat unconcerned	Somewhat concerned	Neutral	Neutral	Totally unconcerned	Somewhat concerned	Somewhat concerned	Neutral	Neutral	Somewhat concerned	Somewhat concerned	Somewhat concerned	Totally unconcerned	High priority	Very low priority	Very high priority	Somewhat high priority	High priority	High priority	Very high priority	Neutral	High priority	High priority	Very low priority	58	Male	Doctorate	Caucasian		$150,000 or more	I have lived in Alabama for ____ year(s) (fill in the blank)	50	Town/city with many neighbors	Yes	80	Farming		Once a week
ADCNR	I dislike them a lot	Decrease moderately	Extremely important	Somewhat acceptable	Somewhat acceptable	Somewhat support	Somewhat support	Somewhat support	Somewhat support	Somewhat support	Somewhat concerned	Somewhat concerned	Somewhat concerned	Somewhat concerned	Totally unconcerned	Extremely concerned	Extremely concerned	Extremely concerned	Somewhat concerned	Extremely concerned	Somewhat concerned	Somewhat concerned	Somewhat unconcerned	Very high priority	Very low priority	High priority	High priority	Somewhat high priority	Somewhat high priority	Somewhat high priority	Somewhat high priority	Somewhat high priority	Somewhat high priority	Very low priority	1958	Male	Master's degree	Caucasian		$75,000-$99,999	I have lived in Alabama for ____ year(s) (fill in the blank)	60 years	Rural area with few neighbors	Yes	30	Hunting		I live on my property
ADCNR	I am neutral towards them	Decrease moderately	Slightly important	Completely unacceptable	Completely unacceptable	Do not support at all	Do not support at all	Do not support at all	Do not support at all	Do not support at all	Somewhat concerned	Extremely concerned	Somewhat unconcerned	Totally unconcerned	Extremely concerned	Extremely concerned	Extremely concerned	Extremely concerned	Somewhat concerned	Extremely concerned	Extremely concerned	Neutral	Totally unconcerned	High priority	Very low priority	High priority	Neutral	Somewhat high priority	Very high priority	Very high priority	Somewhat high priority	Somewhat high priority	High priority	Very low priority	80	Male	Vocational/professional certification	Caucasian		$75,000-$99,999	I have lived in Alabama for ____ year(s) (fill in the blank)	37	Outside a town with scattered neighbors	Yes	1+	Residential		I live on my property
ADCNR	I dislike them a lot	Completely eradicated	Extremely important	Somewhat acceptable	Somewhat acceptable	Somewhat support	Somewhat support	Somewhat support	Somewhat support	Somewhat support	Somewhat concerned	Somewhat concerned	Somewhat concerned	Somewhat concerned	Extremely concerned	Somewhat concerned	Somewhat concerned	Somewhat concerned	Somewhat concerned	Somewhat concerned	Somewhat concerned	Somewhat concerned	Somewhat concerned	High priority	Very low priority	Very high priority	Neutral	Very high priority	Very high priority	Very high priority	Very high priority	High priority	Very high priority	Very low priority	1961	Male	Associates degree	Caucasian		$100,000-$149,999	I have lived in Alabama for ____ year(s) (fill in the blank)	56	Town/city with many neighbors	Yes	300 acres	Forest products/timber		Once a week
ADCNR	I dislike them a lot	Completely eradicated	Extremely important	Completely acceptable	Somewhat unacceptable	Completely support	Completely support	Somewhat support	Completely support	Somewhat do not support	Somewhat concerned	Extremely concerned	Somewhat concerned	Somewhat concerned	Neutral	Somewhat concerned	Somewhat concerned	Extremely concerned	Extremely concerned	Extremely concerned	Somewhat concerned	Somewhat concerned	Neutral	Very high priority	Very low priority	Very low priority	Neutral	High priority	Neutral	Somewhat high priority	Low priority	High priority	Low priority	Very low priority	69	Male	Some college, but no degree	Caucasian		$50,000-$74,999	I have lived in Alabama for ____ year(s) (fill in the blank)	48	Rural area with few neighbors	Yes	325 acres	Farming		I live on my property
ADCNR	I dislike them a lot	Completely eradicated	Extremely important	Somewhat acceptable	Completely acceptable	Completely support	Completely support	Completely support	Completely support	Somewhat do not support	Somewhat concerned	Extremely concerned	Extremely concerned	Extremely concerned	Totally unconcerned	Extremely concerned	Extremely concerned	Extremely concerned	Extremely concerned	Extremely concerned	Extremely concerned	Somewhat concerned	Somewhat unconcerned	High priority	Very low priority	Very high priority	Very low priority	Very high priority	High priority	Very high priority	Very low priority	Very high priority	Very high priority	Very low priority	60	Male	Vocational/professional certification	Caucasian		$50,000-$74,999	I have lived in Alabama for ____ year(s) (fill in the blank)	57	Outside a town with scattered neighbors	Yes	12	Residential		I live on my property
ADCNR	I dislike them a lot	Decreased drastically	Extremely unimportant	Somewhat unacceptable	Completely unacceptable	Do not support at all	Do not support at all	Do not support at all	Do not support at all	Do not support at all	Totally unconcerned	Totally unconcerned	Neutral	Neutral	Totally unconcerned	Neutral	Neutral	Somewhat concerned	Extremely concerned	Extremely concerned	Extremely concerned	Extremely concerned	Neutral	Neutral	Very low priority	Very high priority	Very low priority	Somewhat high priority	Very low priority	Very low priority	Very high priority	Very low priority	Very low priority	Very low priority	64	Male	High school/GED	Caucasian		Less than $14,999	I have lived in Alabama for ____ year(s) (fill in the blank)	53	Outside a town with scattered neighbors	Yes	66	Hunting		I live on my property
ADCNR	I dislike them a lot	Decreased drastically	Slightly important	Completely acceptable	Somewhat unacceptable	Somewhat support	Somewhat support	Completely support	Completely support	Somewhat support	Extremely concerned	Extremely concerned	Somewhat concerned	Somewhat concerned	Somewhat concerned	Extremely concerned	Extremely concerned	Extremely concerned	Extremely concerned	Extremely concerned	Extremely concerned	Extremely concerned	Neutral	High priority	Low priority	High priority	High priority	High priority	High priority	Very high priority	Low priority	Somewhat high priority	High priority	Very low priority	56	Male	Vocational/professional certification	Caucasian		$100,000-$149,999	I have lived in Alabama for ____ year(s) (fill in the blank)		Town/city with many neighbors	Yes	80	Hunting		Once a week
ADCNR	I dislike them a lot	Completely eradicated	Slightly important	Completely acceptable	Somewhat acceptable	Completely support	Completely support	Completely support	Completely support	Do not support at all	Totally unconcerned	Somewhat concerned	Somewhat concerned	Neutral	Totally unconcerned	Somewhat concerned	Totally unconcerned	Somewhat unconcerned	Neutral	Somewhat unconcerned	Somewhat concerned	Totally unconcerned	Somewhat unconcerned	High priority	Very low priority	Very high priority	Very high priority	Very high priority	Very high priority	Very high priority	Low priority	High priority	High priority	Somewhat high priority	63	Male	Master's degree	Caucasian		$75,000-$99,999	I have lived in Alabama for ____ year(s) (fill in the blank)	54	Town/city with many neighbors	No
ADCNR	I dislike them a lot	Decreased drastically	Extremely important	Somewhat acceptable	Completely unacceptable	Completely support	Completely support	Completely support	Completely support	Completely support	Somewhat unconcerned	Extremely concerned	Totally unconcerned	Somewhat concerned	Neutral	Extremely concerned	Extremely concerned	Extremely concerned	Extremely concerned	Extremely concerned	Extremely concerned	Extremely concerned	Somewhat unconcerned	High priority	Very low priority	Very high priority	Somewhat high priority	Very high priority	Very high priority	Very high priority	Very high priority	Very high priority	Very high priority	Very low priority	1964	Male	High school/GED	Caucasian		$75,000-$99,999	I have lived in Alabama for ____ year(s) (fill in the blank)	54	Rural area with few neighbors	Yes	15	Residential		I live on my property
ADCNR	I am neutral towards them	Stay the same	Extremely important	Completely unacceptable	Completely unacceptable	Do not support at all	Do not support at all	Do not support at all	Do not support at all	Do not support at all	Totally unconcerned	Extremely concerned	Totally unconcerned	Totally unconcerned	Neutral	Extremely concerned	Extremely concerned	Extremely concerned	Extremely concerned	Extremely concerned	Extremely concerned	Extremely concerned	Extremely concerned	Somewhat low priority	Neutral	Neutral	Somewhat high priority	Somewhat high priority	Very low priority	Very low priority	Very high priority	Very high priority	Somewhat low priority	Very low priority	57	Male	Bachelor's degree	Caucasian		$150,000 or more	I have lived in Alabama for ____ year(s) (fill in the blank)	59	Town/city with many neighbors	Yes	63	Hunting		Once a week
ADCNR	I dislike them a lot	Decreased drastically	Extremely unimportant	Somewhat unacceptable	Completely unacceptable	Completely support	Somewhat do not support	Somewhat support	Completely support	Completely support	Somewhat unconcerned	Somewhat concerned	Somewhat unconcerned	Somewhat unconcerned	Neutral	Somewhat concerned	Somewhat concerned	Extremely concerned	Extremely concerned	Extremely concerned	Extremely concerned	Somewhat concerned	Somewhat unconcerned	Very high priority	Very low priority	Very high priority	High priority	High priority	Low priority	Somewhat high priority	Very high priority	High priority	Somewhat high priority	Very low priority	1966	Female	High school/GED	Caucasian		$25,000-$34,999	I have lived in Alabama for ____ year(s) (fill in the blank)	51	Outside a town with scattered neighbors	Yes	10	Residential		I live on my property
ADCNR	I dislike them a lot	Completely eradicated	Neutral	Completely acceptable	Neutral	Somewhat do not support	Somewhat do not support	Somewhat do not support	Somewhat do not support	Somewhat do not support	Somewhat concerned	Somewhat concerned	Somewhat concerned	Somewhat concerned	Totally unconcerned	Somewhat concerned	Somewhat concerned	Somewhat concerned	Somewhat concerned	Somewhat concerned	Somewhat concerned	Somewhat concerned	Somewhat concerned	Very high priority	Very high priority	Very high priority	Very high priority	High priority	High priority	Somewhat high priority	Somewhat high priority	Somewhat high priority	Very high priority	Very high priority	62	Male	Bachelor's degree	Caucasian		$150,000 or more	I have lived in Alabama for ____ year(s) (fill in the blank)	50	Town/city with many neighbors	Yes	50	Residential		Once a week
ADCNR	I dislike them a lot	Completely eradicated	Extremely important	Completely acceptable	Somewhat unacceptable	Completely support	Completely support	Completely support	Completely support	Somewhat do not support	Totally unconcerned	Somewhat concerned	Totally unconcerned	Neutral	Totally unconcerned	Somewhat concerned	Somewhat concerned	Somewhat concerned	Extremely concerned	Extremely concerned	Extremely concerned	Extremely concerned	Totally unconcerned	Somewhat high priority	Very low priority	Very high priority	Very high priority	Somewhat high priority	Somewhat high priority	Somewhat high priority	Neutral	High priority	Somewhat high priority	Very low priority	62	Male	Some college, but no degree	Caucasian		$50,000-$74,999	I have lived in Alabama for ____ year(s) (fill in the blank)	55	Rural area with few neighbors	Yes	30	Farming		I live on my property
ADCNR	I dislike them a lot	Decreased drastically	Extremely important	Completely acceptable	Completely acceptable	Completely support	Completely support	Completely support	Do not support at all	Do not support at all	Totally unconcerned	Extremely concerned	Somewhat concerned	Extremely concerned	Totally unconcerned	Extremely concerned	Extremely concerned	Extremely concerned	Neutral	Extremely concerned	Extremely concerned	Extremely concerned	Totally unconcerned	Very high priority	Very low priority	Very high priority	Neutral	Somewhat high priority	Neutral	Very high priority	Neutral	High priority	High priority	Very low priority	62	Male	Some college, but no degree	Caucasian		$150,000 or more	I have lived in Alabama for ____ year(s) (fill in the blank)	56	Outside a town with scattered neighbors	Yes	8	Residential		I live on my property
ADCNR	I dislike them a lot	Decreased drastically	Slightly important	Somewhat acceptable	Somewhat acceptable	Somewhat support	Somewhat support	Somewhat support	Somewhat support	Somewhat support	Somewhat concerned	Totally unconcerned	Neutral	Somewhat concerned	Totally unconcerned	Somewhat concerned	Somewhat concerned	Extremely concerned	Somewhat concerned	Somewhat concerned	Extremely concerned	Somewhat concerned	Neutral	High priority	Low priority	High priority	High priority	Neutral	Neutral	Somewhat high priority	Neutral	Neutral	Somewhat high priority	Very low priority	70	Male	Bachelor's degree	Caucasian		$150,000 or more	I live out of state, but I own/lease land in Alabama		Outside a town with scattered neighbors	No
ADCNR	I dislike them a lot	Decreased drastically	Extremely important	Completely acceptable	Somewhat unacceptable	Completely support	Completely support	Completely support	Completely support	Neutral	Somewhat concerned	Extremely concerned	Totally unconcerned	Somewhat concerned	Totally unconcerned	Extremely concerned	Extremely concerned	Extremely concerned	Somewhat concerned	Extremely concerned	Extremely concerned	Extremely concerned	Totally unconcerned	Very high priority	Very low priority	Very low priority	High priority	Very high priority	High priority	High priority	High priority	Very high priority	Very high priority	Very low priority	66	Male	Master's degree	Caucasian		$50,000-$74,999	I have lived in Alabama for ____ year(s) (fill in the blank)	52	Rural area with few neighbors	Yes	251	Forest products/timber		Once a week
ADCNR	I am neutral towards them	Decrease slightly	Neutral	Neutral	Neutral	Somewhat do not support	Somewhat do not support	Somewhat do not support	Neutral	Neutral	Extremely concerned	Extremely concerned	Neutral	Neutral	Neutral	Extremely concerned	Extremely concerned	Extremely concerned	Extremely concerned	Extremely concerned	Extremely concerned	Somewhat concerned	Somewhat concerned	Neutral	Neutral	Neutral	Neutral	Neutral	Neutral	Neutral	Neutral	Neutral	Neutral	Very low priority	1957	Male	High school/GED	Caucasian		$100,000-$149,999	I have lived in Alabama for ____ year(s) (fill in the blank)		Outside a town with scattered neighbors	Yes	172 ac	Forest products/timber		Once a month
ADCNR	I dislike them a lot	Decrease slightly	Slightly important	Neutral	Somewhat unacceptable	Neutral	Neutral	Neutral	Neutral	Neutral	Somewhat concerned	Somewhat concerned	Somewhat concerned	Somewhat concerned	Neutral	Extremely concerned	Extremely concerned	Somewhat concerned	Somewhat concerned	Extremely concerned	Extremely concerned	Neutral	Somewhat concerned	Low priority	Neutral	Neutral	Neutral	Somewhat high priority	Somewhat high priority	Somewhat high priority	Somewhat high priority	Somewhat high priority	Somewhat high priority	Neutral	67	Male	Bachelor's degree	African American		$20,000-$24,999	I have lived in Alabama for ____ year(s) (fill in the blank)	50	Outside a town with scattered neighbors	Yes	15	Residential		Few times a year
ADCNR	I dislike them a lot	Completely eradicated	Extremely important	Completely acceptable	Somewhat acceptable	Completely support	Completely support	Completely support	Completely support	Somewhat support		Extremely concerned	Somewhat concerned	Somewhat concerned	Totally unconcerned	Extremely concerned	Somewhat concerned	Extremely concerned	Extremely concerned	Extremely concerned	Extremely concerned	Extremely concerned	Somewhat concerned	Very high priority	Very low priority	Very high priority	High priority	Somewhat high priority	Somewhat high priority	Very high priority	Low priority	High priority	Somewhat high priority	Very low priority	63	Male	Bachelor's degree	Native American		$100,000-$149,999	I have lived in Alabama for ____ year(s) (fill in the blank)	52	Rural area with few neighbors	Yes	30	Hunting		I live on my property
ADCNR	I dislike them a lot	Decreased drastically	Extremely unimportant	Completely acceptable	Somewhat acceptable	Do not support at all	Do not support at all	Do not support at all	Do not support at all	Do not support at all	Totally unconcerned	Somewhat concerned	Totally unconcerned	Neutral	Somewhat concerned	Somewhat concerned	Extremely concerned	Extremely concerned	Somewhat unconcerned	Somewhat unconcerned	Somewhat concerned	Somewhat concerned	Somewhat unconcerned	High priority	Very low priority	Very high priority	Very low priority	Somewhat low priority	High priority	High priority	Very low priority	Low priority	Very high priority	Very low priority	64	Male	Doctorate	Caucasian		$150,000 or more	I have lived in Alabama for ____ year(s) (fill in the blank)	45	Town/city with many neighbors	Yes	1.5	Residential		I live on my property
ADCNR	I am neutral towards them	Decreased drastically	Extremely important	Completely unacceptable	Completely unacceptable	Do not support at all	Do not support at all	Do not support at all	Do not support at all	Do not support at all	Extremely concerned	Extremely concerned	Neutral	Neutral	Extremely concerned	Extremely concerned	Extremely concerned	Extremely concerned	Extremely concerned	Extremely concerned	Extremely concerned	Extremely concerned	Extremely concerned	High priority	Very low priority	High priority	Neutral	Neutral	Neutral	High priority	Very low priority	Neutral	Neutral	Very low priority	1969	Male	Vocational/professional certification	Caucasian		$75,000-$99,999	I have lived in Alabama for ____ year(s) (fill in the blank)	47	Rural area with few neighbors	Yes	4	Residential		I live on my property
ADCNR	I am neutral towards them	Decrease moderately	Neutral	Neutral	Neutral	Somewhat do not support	Somewhat do not support	Neutral	Neutral	Neutral	Somewhat concerned	Somewhat concerned	Somewhat concerned	Neutral	Neutral	Extremely concerned	Somewhat concerned	Somewhat concerned	Somewhat concerned	Somewhat concerned	Neutral	Somewhat concerned	Neutral	Somewhat high priority	Neutral	Somewhat high priority	High priority	Neutral	Somewhat high priority	Neutral	Neutral	High priority	High priority	High priority	63	Male	High school/GED	African American		$50,000-$74,999	I have lived in Alabama for ____ year(s) (fill in the blank)	55	Town/city with many neighbors	Yes	189	Hunting		Few times a year
ADCNR	I dislike them	Decreased drastically	Neutral	Somewhat unacceptable	Completely unacceptable	Completely support	Somewhat support	Completely support	Completely support	Completely support	Somewhat unconcerned	Extremely concerned	Somewhat unconcerned	Extremely concerned	Extremely concerned	Extremely concerned	Extremely concerned	Extremely concerned	Somewhat concerned	Extremely concerned	Extremely concerned	Somewhat concerned	Somewhat concerned	High priority	Very low priority	High priority	Somewhat high priority	Very low priority	Low priority	Very low priority	Low priority	Low priority	High priority	Very low priority	61	Male	Bachelor's degree	Caucasian		$50,000-$74,999	I have lived in Alabama for ____ year(s) (fill in the blank)		Town/city with many neighbors	Yes	25	Residential		I live on my property
ADCNR	I dislike them a lot	Stay the same	Slightly important	Neutral	Neutral	Completely support	Somewhat support	Somewhat support	Somewhat support	Somewhat support	Somewhat concerned	Somewhat concerned	Neutral	Somewhat concerned	Totally unconcerned	Extremely concerned	Extremely concerned	Extremely concerned	Somewhat concerned	Extremely concerned	Extremely concerned	Extremely concerned	Neutral	Somewhat high priority	Somewhat high priority	Somewhat high priority	Very low priority	Very high priority	High priority	Somewhat high priority	High priority	Somewhat high priority	Somewhat high priority	Very low priority	66	Male	Some college, but no degree	Caucasian		$50,000-$74,999	I have lived in Alabama for ____ year(s) (fill in the blank)	51	Town/city with many neighbors	Yes	100	Hunting		Once a week
ADCNR	I dislike them a lot	Completely eradicated	Slightly important	Completely acceptable	Completely acceptable	Somewhat support	Completely support	Completely support	Completely support	Somewhat do not support	Somewhat concerned	Somewhat concerned	Neutral	Extremely concerned	Totally unconcerned	Extremely concerned	Extremely concerned	Extremely concerned	Somewhat concerned	Extremely concerned	Extremely concerned	Somewhat concerned	Somewhat unconcerned	Very high priority	Very low priority	Very high priority	High priority	High priority	Very low priority	Somewhat low priority	Very high priority	Very low priority	Very low priority	Very low priority	68	Male	Bachelor's degree	Caucasian		$150,000 or more	I have lived in Alabama for ____ year(s) (fill in the blank)	49	Outside a town with scattered neighbors	Yes	30	Forest products/timber		I live on my property
ADCNR	I dislike them a lot	Completely eradicated	Extremely important	Completely acceptable	Somewhat unacceptable	Completely support	Neutral	Do not support at all	Do not support at all	Do not support at all	Totally unconcerned	Somewhat concerned	Totally unconcerned	Somewhat concerned	Totally unconcerned	Somewhat concerned	Somewhat concerned	Somewhat concerned	Somewhat concerned	Extremely concerned	Extremely concerned	Extremely concerned	Somewhat concerned	Very high priority	Very low priority	Very high priority	Very high priority	Very high priority	High priority	Very high priority	Very high priority	High priority	Low priority	Very low priority	1950	Male	Vocational/professional certification	Caucasian		$100,000-$149,999	I have lived in Alabama for ____ year(s) (fill in the blank)	67	Outside a town with scattered neighbors	Yes	100 acres	Hunting		Once a week
ADCNR	I dislike them a lot	Completely eradicated	Extremely important	Completely acceptable	Completely acceptable	Completely support	Completely support	Somewhat support	Neutral	Neutral	Somewhat concerned	Totally unconcerned	Neutral	Somewhat concerned	Totally unconcerned	Somewhat concerned	Somewhat concerned	Extremely concerned	Somewhat concerned	Somewhat concerned	Somewhat concerned	Neutral	Totally unconcerned	Very high priority	Very low priority	Very high priority	Very high priority	Somewhat high priority	High priority	Very high priority	Neutral	Neutral	High priority	Very low priority	1956	Male	Bachelor's degree	Caucasian		$75,000-$99,999	I have lived in Alabama for ____ year(s) (fill in the blank)	61	Rural area with few neighbors	Yes	1100	Other (please specify)	All of the above	I live on my property
ADCNR	I somewhat dislike them	Decreased drastically	Extremely important	Somewhat acceptable	Somewhat unacceptable	Somewhat support	Somewhat support	Somewhat support	Somewhat support	Somewhat support	Somewhat unconcerned	Extremely concerned	Somewhat unconcerned	Somewhat concerned	Somewhat unconcerned	Extremely concerned	Extremely concerned	Extremely concerned	Somewhat unconcerned	Extremely concerned	Extremely concerned	Extremely concerned	Extremely concerned	High priority	Very low priority	Very high priority	Low priority	Somewhat high priority	Somewhat high priority	Very high priority	Somewhat low priority	Somewhat low priority	Very high priority	Very low priority	54	Male	Bachelor's degree	Caucasian		$100,000-$149,999	I have lived in Alabama for ____ year(s) (fill in the blank)	64	Town/city with many neighbors	No
ADCNR	I dislike them a lot	Completely eradicated	Extremely important	Completely acceptable	Completely acceptable	Completely support	Completely support	Completely support	Completely support	Neutral	Totally unconcerned	Extremely concerned	Somewhat unconcerned	Somewhat unconcerned	Totally unconcerned	Extremely concerned	Extremely concerned	Extremely concerned	Extremely concerned	Extremely concerned	Extremely concerned	Extremely concerned	Totally unconcerned	Very high priority	Very low priority	Very high priority	Very high priority	Very high priority	High priority	High priority	High priority	Somewhat high priority	Somewhat low priority	Very low priority	1957	Male	Bachelor's degree	Caucasian		$150,000 or more	I have lived in Alabama for ____ year(s) (fill in the blank)	60	Town/city with many neighbors	Yes	600	Forest products/timber		Once a week
ADCNR	I somewhat dislike them	Decrease moderately	Slightly unimportant	Completely unacceptable	Completely unacceptable	Somewhat do not support	Somewhat do not support	Somewhat do not support	Somewhat support	Somewhat support	Extremely concerned	Extremely concerned	Somewhat concerned	Somewhat concerned	Somewhat concerned	Extremely concerned	Extremely concerned	Extremely concerned	Somewhat concerned	Somewhat concerned	Extremely concerned	Extremely concerned	Extremely concerned	Somewhat high priority	Somewhat low priority	Somewhat high priority	Somewhat high priority	Somewhat high priority	Neutral	Somewhat high priority	Low priority	Somewhat low priority	Somewhat high priority	Very low priority	62	Male	High school/GED	Caucasian			I have lived in Alabama for ____ year(s) (fill in the blank)	55	Outside a town with scattered neighbors	Yes	35	Residential		I live on my property
ADCNR	I dislike them a lot	Completely eradicated	Slightly important	Somewhat acceptable	Neutral	Somewhat support	Somewhat support	Somewhat support	Somewhat support	Neutral	Somewhat concerned	Somewhat concerned	Neutral	Neutral	Totally unconcerned	Somewhat concerned	Somewhat concerned	Neutral	Neutral	Somewhat concerned	Neutral	Somewhat concerned	Neutral	Somewhat high priority	Very low priority	Very high priority	Neutral	Somewhat high priority	Somewhat high priority	Somewhat high priority	Somewhat high priority	Neutral	Somewhat high priority	Neutral	62	Male	Bachelor's degree	Caucasian		$100,000-$149,999	I have lived in Alabama for ____ year(s) (fill in the blank)	52	Town/city with many neighbors	No
ADCNR	I dislike them a lot	Decreased drastically	Extremely important	Completely acceptable	Completely unacceptable	Completely support	Completely support	Completely support	Completely support	Do not support at all	Neutral	Extremely concerned	Somewhat unconcerned	Neutral	Somewhat unconcerned	Extremely concerned	Extremely concerned	Extremely concerned	Neutral	Somewhat concerned	Extremely concerned	Extremely concerned	Somewhat unconcerned	High priority	Very low priority	High priority	High priority	Somewhat high priority	Neutral	Somewhat high priority	Neutral	Somewhat high priority	Somewhat high priority	Very low priority	63	Male	Master's degree	Caucasian		$75,000-$99,999	I have lived in Alabama for ____ year(s) (fill in the blank)	48	Rural area with few neighbors	Yes	72	Residential		I live on my property
ADCNR	I somewhat dislike them	Decrease moderately	Neutral	Completely acceptable	Completely acceptable	Completely support	Somewhat support	Completely support	Neutral	Somewhat support	Somewhat unconcerned	Extremely concerned	Neutral	Somewhat unconcerned	Neutral	Somewhat concerned	Somewhat concerned	Somewhat unconcerned	Somewhat concerned	Somewhat concerned	Somewhat concerned	Extremely concerned	Neutral	Neutral	Low priority	Somewhat high priority	Neutral	Somewhat high priority	Somewhat high priority	Somewhat high priority	Neutral	Somewhat high priority	Somewhat high priority	Somewhat low priority	1959	Male	Some college, but no degree	Caucasian		$35,000-$49,999	I have lived in Alabama for ____ year(s) (fill in the blank)		Rural area with few neighbors	Yes	300 acres	Farming		I live on my property
ADCNR	I am neutral towards them	Decrease slightly	Slightly unimportant	Somewhat unacceptable	Somewhat unacceptable	Neutral	Neutral	Neutral	Somewhat do not support	Somewhat do not support	Somewhat concerned	Somewhat concerned	Somewhat concerned	Somewhat concerned	Neutral	Somewhat concerned	Somewhat concerned	Somewhat concerned	Neutral	Neutral	Somewhat concerned	Somewhat concerned	Somewhat concerned	Low priority	Very low priority	Somewhat high priority	Neutral	Somewhat low priority	Very low priority	Low priority	Very low priority	Low priority	Very low priority	Very low priority		Male		Caucasian			I have lived in Alabama for ____ year(s) (fill in the blank)	49	Rural area with few neighbors	Yes	Less than 100	Residential		I live on my property
ADCNR	I somewhat dislike them	Decreased drastically	Extremely important	Somewhat acceptable	Completely unacceptable	Completely support	Completely support	Somewhat support	Completely support	Somewhat support	Neutral	Somewhat concerned	Somewhat concerned	Neutral	Neutral	Extremely concerned	Extremely concerned	Extremely concerned	Somewhat concerned	Extremely concerned	Somewhat concerned	Somewhat concerned	Somewhat unconcerned	Somewhat high priority	Very low priority	Somewhat high priority	Somewhat high priority	Somewhat high priority	Somewhat high priority	Somewhat high priority	Somewhat high priority	Somewhat high priority	Somewhat high priority	Very low priority	1958	Male	Vocational/professional certification	Caucasian		$150,000 or more	I have lived in Alabama for ____ year(s) (fill in the blank)	40	Outside a town with scattered neighbors	Yes	50	Hunting		I live on my property
ADCNR	I dislike them	Decrease moderately	Slightly important	Somewhat acceptable	Completely unacceptable	Somewhat do not support	Completely support	Completely support	Completely support	Somewhat support	Somewhat concerned	Somewhat concerned	Neutral	Neutral	Somewhat concerned	Extremely concerned	Somewhat concerned	Extremely concerned	Somewhat concerned	Somewhat concerned	Somewhat concerned	Neutral	Somewhat unconcerned	Somewhat high priority	Low priority	Somewhat low priority	Somewhat low priority	Somewhat high priority	Somewhat high priority	Somewhat high priority	Neutral	Neutral	Neutral	Very low priority	65	Male	Some college, but no degree	Caucasian		$50,000-$74,999	I have lived in Alabama for ____ year(s) (fill in the blank)	52	Rural area with few neighbors	Yes	2	Residential		I live on my property
ADCNR	I dislike them	Decrease moderately	Extremely important	Completely unacceptable	Completely unacceptable	Do not support at all	Do not support at all	Do not support at all	Do not support at all	Do not support at all	Extremely concerned	Extremely concerned	Neutral	Somewhat concerned	Somewhat concerned	Extremely concerned	Extremely concerned	Somewhat concerned	Extremely concerned	Extremely concerned	Extremely concerned	Extremely concerned	Extremely concerned	Somewhat high priority	Somewhat high priority	High priority	Very low priority	High priority	Neutral	Somewhat high priority	Somewhat high priority	Somewhat high priority	Somewhat high priority	Very low priority	65	Male	Associates degree	Caucasian		$25,000-$34,999	I have lived in Alabama for ____ year(s) (fill in the blank)	52	Outside a town with scattered neighbors	Yes	12	Residential		I live on my property
ADCNR	I dislike them	Decreased drastically	Slightly important	Completely acceptable	Completely unacceptable	Somewhat support	Somewhat support	Somewhat support	Somewhat support	Completely support	Totally unconcerned	Somewhat unconcerned	Somewhat concerned	Extremely concerned	Somewhat concerned	Somewhat concerned	Somewhat concerned	Somewhat concerned	Somewhat concerned	Extremely concerned	Extremely concerned	Extremely concerned	Somewhat concerned	Somewhat high priority	Very low priority	Somewhat high priority	Somewhat high priority	Somewhat high priority	Somewhat low priority	Somewhat high priority	Somewhat high priority	Somewhat high priority	Somewhat high priority	Very high priority	55	Male	Bachelor's degree	Caucasian		$100,000-$149,999	I have lived in Alabama for ____ year(s) (fill in the blank)	60	Town/city with many neighbors	Yes	62 acres	Forest products/timber		Once a week
ADCNR	I dislike them a lot	Completely eradicated	Extremely unimportant	Completely acceptable	Completely acceptable	Completely support	Completely support	Completely support	Neutral	Do not support at all	Totally unconcerned	Totally unconcerned	Totally unconcerned	Totally unconcerned	Totally unconcerned	Neutral	Neutral	Neutral	Neutral	Somewhat concerned	Neutral	Totally unconcerned	Totally unconcerned	Very high priority	Very low priority	Very high priority	Very high priority	Very high priority	Very high priority	Very high priority	High priority	High priority	Somewhat high priority	Very low priority	65	Male	Bachelor's degree	Caucasian		$150,000 or more	I have lived in Alabama for ____ year(s) (fill in the blank)	53	Outside a town with scattered neighbors	Yes	10	Residential		I live on my property
ADCNR	I dislike them	Stay the same	Extremely important	Neutral	Neutral	Completely support	Completely support	Completely support	Completely support	Neutral	Extremely concerned	Extremely concerned	Somewhat concerned	Neutral	Neutral	Extremely concerned	Extremely concerned	Extremely concerned	Extremely concerned	Extremely concerned	Extremely concerned	Extremely concerned	Extremely concerned	Very high priority	Neutral	Neutral	Very high priority	Very high priority	Very high priority	Very high priority	Very high priority	Very high priority	Very high priority	Very low priority	61	Male	Some college, but no degree	Other (please specify)			I have lived in Alabama for ____ year(s) (fill in the blank)	56	Outside a town with scattered neighbors	Yes	5	Residential		I live on my property
ADCNR	I dislike them a lot	Completely eradicated	Extremely important	Neutral	Neutral	Neutral	Neutral	Somewhat support	Somewhat support	Somewhat support	Neutral	Somewhat unconcerned	Neutral	Neutral	Somewhat unconcerned	Somewhat concerned	Somewhat concerned	Somewhat concerned	Somewhat concerned	Somewhat concerned	Somewhat concerned	Somewhat concerned	Neutral	Somewhat high priority	Very low priority	High priority	Neutral	Somewhat high priority	Neutral	Somewhat high priority	Somewhat high priority	Somewhat high priority	Somewhat high priority	Very low priority	67	Male	High school/GED	Caucasian			I have lived in Alabama for ____ year(s) (fill in the blank)	50	Town/city with many neighbors	No
ADCNR	I somewhat dislike them	Decrease moderately	Extremely important	Somewhat acceptable	Somewhat unacceptable	Somewhat support	Completely support	Completely support	Completely support	Somewhat support	Extremely concerned	Extremely concerned	Neutral	Neutral	Somewhat concerned	Extremely concerned	Extremely concerned	Extremely concerned	Extremely concerned	Extremely concerned	Extremely concerned	Somewhat concerned	Extremely concerned	Somewhat high priority	Very low priority	Very high priority	Somewhat high priority	Somewhat high priority	High priority	Somewhat high priority	Neutral	Somewhat high priority	High priority	Very low priority	67	Male	High school/GED	Caucasian		$75,000-$99,999	I have lived in Alabama for ____ year(s) (fill in the blank)	45	Rural area with few neighbors	Yes	5	Other (please specify)	i live on family farm on my five acres,but hunt and farm about 300 acres.	I live on my property
ADCNR	I dislike them a lot	Decreased drastically	Extremely important	Completely unacceptable	Completely unacceptable	Completely support	Completely support	Completely support	Completely support	Somewhat do not support	Extremely concerned	Extremely concerned	Neutral	Somewhat concerned	Totally unconcerned	Extremely concerned	Extremely concerned	Extremely concerned	Extremely concerned	Extremely concerned	Extremely concerned	Somewhat concerned	Extremely concerned	High priority	Very low priority	High priority	High priority	High priority	High priority	Somewhat high priority	Neutral	Somewhat high priority	High priority	Very low priority	66	Male	Some college, but no degree	Caucasian		$150,000 or more	I have lived in Alabama for ____ year(s) (fill in the blank)	46	Rural area with few neighbors	Yes	4	Residential		I live on my property
ADCNR	I dislike them a lot	Completely eradicated	Extremely important	Completely acceptable	Completely acceptable	Completely support	Completely support	Completely support	Completely support	Do not support at all	Totally unconcerned	Somewhat concerned	Totally unconcerned	Totally unconcerned	Totally unconcerned	Somewhat unconcerned	Somewhat unconcerned	Somewhat unconcerned		Somewhat concerned	Somewhat unconcerned	Somewhat unconcerned	Somewhat unconcerned	Very high priority	Very low priority	Very high priority	Very high priority	Very high priority	Very high priority	Very high priority	Very high priority	Very high priority	Very high priority	Very high priority	55	Male	Doctorate	Caucasian			I have lived in Alabama for ____ year(s) (fill in the blank)	52	Town/city with many neighbors	Yes		Hunting		I live on my property
ADCNR	I dislike them a lot	Decreased drastically	Neutral	Completely acceptable	Somewhat acceptable	Completely support	Completely support	Completely support	Completely support	Neutral	Totally unconcerned	Neutral	Totally unconcerned	Neutral	Totally unconcerned	Somewhat unconcerned	Somewhat unconcerned	Neutral	Somewhat concerned	Somewhat concerned	Neutral	Somewhat concerned	Totally unconcerned	Very high priority	Very low priority	Very high priority	Very low priority	Somewhat high priority	High priority	Very high priority	High priority	High priority	Very high priority	Very low priority	65	Male	Some college, but no degree	Caucasian		$50,000-$74,999	I have lived in Alabama for ____ year(s) (fill in the blank)	53	Rural area with few neighbors	Yes	150	Farming		I live on my property
ADCNR	I dislike them	Decreased drastically	Neutral	Neutral	Neutral	Completely support	Somewhat support	Somewhat support	Somewhat do not support	Somewhat do not support														High priority	Very low priority	Very high priority	Neutral	Neutral	Neutral	High priority	Neutral	High priority	Somewhat low priority	Very low priority	64	Male	Bachelor's degree	Caucasian		$150,000 or more	I have lived in Alabama for ____ year(s) (fill in the blank)	53	Town/city with many neighbors	Yes		Forest products/timber		Once a month
ADCNR	I dislike them	Decreased drastically	Slightly unimportant	Neutral	Completely unacceptable	Neutral	Somewhat support	Completely support	Completely support	Somewhat support	Somewhat concerned	Extremely concerned	Somewhat concerned	Neutral	Somewhat concerned	Extremely concerned	Somewhat concerned	Extremely concerned	Extremely concerned	Extremely concerned	Extremely concerned	Extremely concerned	Extremely concerned	Somewhat high priority	Very low priority	Somewhat high priority	Somewhat low priority	Somewhat high priority	Somewhat high priority	Somewhat high priority	Somewhat high priority	Low priority	Somewhat high priority	Very low priority	60	Male	Vocational/professional certification	Caucasian			I have lived in Alabama for ____ year(s) (fill in the blank)	50	Town/city with many neighbors	Yes	19	Residential		Once a week
ADCNR	I dislike them a lot		Extremely important	Completely acceptable	Somewhat unacceptable	Completely support	Completely support	Completely support	Completely support	Do not support at all	Neutral	Neutral	Neutral	Somewhat concerned	Neutral	Somewhat concerned	Somewhat concerned	Neutral	Neutral	Somewhat concerned	Somewhat concerned	Neutral	Neutral	Somewhat high priority	Very low priority	Very high priority	Very high priority	Very high priority	Very high priority	Very high priority	Very high priority	Very high priority	Very high priority	Very low priority	62	Female	Some college, but no degree	Caucasian		$100,000-$149,999	I have lived in Alabama for ____ year(s) (fill in the blank)	55	Rural area with few neighbors	Yes		Hunting		Once a week
ADCNR	I dislike them	Decreased drastically	Slightly important	Completely acceptable	Somewhat unacceptable	Completely support	Completely support	Completely support	Somewhat support	Completely support	Totally unconcerned	Extremely concerned	Neutral	Neutral	Neutral	Extremely concerned	Extremely concerned	Extremely concerned	Extremely concerned	Extremely concerned	Extremely concerned	Extremely concerned	Neutral	Somewhat high priority	Very low priority	Very high priority	Somewhat high priority	Somewhat high priority	Somewhat high priority	Somewhat high priority	Neutral	Somewhat high priority	Somewhat high priority	Very low priority	1969	Male	Bachelor's degree	Caucasian		$100,000-$149,999	I have lived in Alabama for ____ year(s) (fill in the blank)	49	Town/city with many neighbors	No
ADCNR	I dislike them a lot	Completely eradicated	Extremely unimportant	Completely acceptable	Completely acceptable	Completely support	Completely support	Completely support	Completely support	Do not support at all	Somewhat unconcerned	Somewhat concerned	Totally unconcerned	Somewhat concerned	Extremely concerned	Somewhat concerned	Somewhat concerned	Somewhat concerned	Neutral	Somewhat concerned	Neutral	Somewhat concerned		Very high priority	Very low priority	Very high priority	High priority	Neutral	Somewhat high priority	High priority	Neutral	High priority	Very high priority	Very low priority	66	Male	Bachelor's degree	Caucasian		$100,000-$149,999	I have lived in Alabama for ____ year(s) (fill in the blank)	51	Outside a town with scattered neighbors	Yes	10	Residential		I live on my property
ADCNR	I dislike them	Decreased drastically	Slightly important	Somewhat acceptable	Neutral	Somewhat support	Completely support	Somewhat support	Somewhat support	Neutral	Totally unconcerned	Somewhat concerned	Totally unconcerned	Somewhat unconcerned	Somewhat unconcerned	Extremely concerned	Extremely concerned	Extremely concerned	Somewhat concerned	Somewhat concerned	Somewhat concerned	Somewhat concerned	Totally unconcerned	Somewhat high priority	Low priority	High priority	Somewhat high priority	Neutral	Neutral	Neutral	Neutral	Somewhat high priority	High priority	Very low priority	63	Male	Bachelor's degree	Caucasian		$150,000 or more	I have lived in Alabama for ____ year(s) (fill in the blank)	49	Outside a town with scattered neighbors	Yes	2	Residential		I live on my property
ADCNR	I dislike them a lot	Completely eradicated	Extremely important	Neutral	Neutral	Somewhat support	Neutral	Completely support	Completely support	Completely support	Extremely concerned	Extremely concerned	Neutral	Neutral	Extremely concerned	Extremely concerned	Extremely concerned	Extremely concerned	Extremely concerned	Extremely concerned	Extremely concerned	Extremely concerned	Extremely concerned	Very high priority	Very low priority	Very high priority	Very high priority	Very high priority	Very high priority	Very high priority	Very high priority	Very high priority	Very high priority	Very high priority	63	Male	Some college, but no degree	Caucasian		$50,000-$74,999	I have lived in Alabama for ____ year(s) (fill in the blank)	47	Town/city with many neighbors	Yes	80	Other (please specify)		Once a week
ADCNR	I am neutral towards them	Stay the same	Slightly important	Neutral	Somewhat unacceptable	Completely support	Completely support	Somewhat support	Completely support	Somewhat support	Somewhat concerned	Extremely concerned	Neutral	Neutral	Neutral	Extremely concerned	Extremely concerned	Extremely concerned	Extremely concerned	Extremely concerned	Extremely concerned	Somewhat concerned	Extremely concerned	Neutral	Low priority	Low priority	Low priority	Neutral	Somewhat low priority	Somewhat low priority	Low priority	Low priority	Somewhat high priority	Very high priority	64	Male	Some college, but no degree	Caucasian		$75,000-$99,999	I have lived in Alabama for ____ year(s) (fill in the blank)	53	Outside a town with scattered neighbors	Yes	54	Hunting		Once a week
ADCNR	I dislike them a lot	Decreased drastically	Extremely important	Completely acceptable	Completely acceptable	Completely support	Completely support	Completely support	Completely support	Completely support	Somewhat unconcerned	Somewhat unconcerned	Neutral	Somewhat concerned	Somewhat concerned	Somewhat concerned	Somewhat concerned	Somewhat concerned	Somewhat concerned	Somewhat concerned	Somewhat concerned	Somewhat concerned	Somewhat unconcerned	Somewhat high priority	Very low priority	Somewhat high priority	Somewhat high priority	Somewhat low priority	Somewhat high priority	Somewhat high priority	Neutral	Somewhat high priority	Neutral	Low priority	54	Male	Some college, but no degree	Caucasian		$75,000-$99,999	I have lived in Alabama for ____ year(s) (fill in the blank)	63	Town/city with many neighbors	No
ADCNR	I dislike them a lot	Decreased drastically	Extremely important	Completely acceptable	Completely unacceptable	Somewhat support	Completely support	Completely support	Completely support	Somewhat do not support	Somewhat concerned	Somewhat concerned	Somewhat concerned	Somewhat concerned	Somewhat concerned	Extremely concerned	Extremely concerned	Extremely concerned	Extremely concerned	Extremely concerned	Extremely concerned	Extremely concerned	Somewhat unconcerned	Very high priority	Very low priority	Very high priority	Very high priority	Very high priority	Very high priority	Very high priority	Very high priority	Very high priority	Very high priority	Neutral	63	Male	Bachelor's degree	Caucasian		$50,000-$74,999	I have lived in Alabama for ____ year(s) (fill in the blank)	53	Outside a town with scattered neighbors	Yes	200	Hunting		Once a week
ADCNR	I dislike them a lot	Decreased drastically	Slightly important	Completely unacceptable	Completely unacceptable	Do not support at all	Do not support at all	Do not support at all	Do not support at all	Do not support at all	Extremely concerned	Extremely concerned	Extremely concerned	Extremely concerned	Neutral	Extremely concerned	Extremely concerned	Extremely concerned	Extremely concerned	Extremely concerned	Extremely concerned	Totally unconcerned	Extremely concerned	Somewhat high priority	Very low priority	Very high priority	Neutral	Somewhat low priority	Somewhat high priority	Neutral	Somewhat low priority	Very low priority	Neutral	Very low priority	65	Male	High school/GED	Caucasian		$150,000 or more	I have lived in Alabama for ____ year(s) (fill in the blank)	52	Town/city with many neighbors	Yes	5	Residential		I live on my property
ADCNR	I am neutral towards them	Stay the same	Extremely unimportant	Somewhat unacceptable	Completely unacceptable	Do not support at all	Do not support at all	Do not support at all	Somewhat support	Completely support	Totally unconcerned	Extremely concerned	Neutral	Neutral	Somewhat concerned	Extremely concerned	Extremely concerned	Extremely concerned	Extremely concerned	Extremely concerned	Extremely concerned	Neutral	Neutral	High priority	Low priority	Neutral		High priority	High priority	High priority	Low priority	Neutral	Low priority	Very low priority	62	Male	Bachelor's degree	Native American		$100,000-$149,999	I have lived in Alabama for ____ year(s) (fill in the blank)	50	Outside a town with scattered neighbors	Yes	20	Residential		Once a month
ADCNR	I dislike them a lot	Decreased drastically	Slightly unimportant	Completely acceptable	Completely acceptable	Somewhat support	Somewhat support	Somewhat support	Somewhat support	Somewhat do not support	Totally unconcerned	Somewhat unconcerned	Somewhat unconcerned	Somewhat unconcerned	Somewhat unconcerned	Somewhat concerned	Somewhat concerned	Somewhat concerned	Neutral	Somewhat concerned	Neutral	Neutral	Neutral	Somewhat high priority	Low priority	Somewhat high priority	Neutral	Somewhat high priority	Somewhat high priority	Neutral	Neutral	Somewhat low priority	Somewhat high priority	High priority	59	Male	Doctorate	Caucasian		$100,000-$149,999	I have lived in Alabama for ____ year(s) (fill in the blank)	58	Town/city with many neighbors	Yes	2	Residential		Once a week
ADCNR	I dislike them a lot	Decreased drastically	Neutral	Neutral	Neutral	Completely support	Neutral				Extremely concerned	Extremely concerned	Extremely concerned	Neutral	Neutral	Extremely concerned	Extremely concerned	Extremely concerned	Neutral	Extremely concerned	Extremely concerned	Extremely concerned	Extremely concerned	Somewhat high priority	Very high priority	Very high priority	Very low priority	Neutral	Very high priority	Neutral	Neutral	Neutral	Neutral	Very low priority	56	Male	Some college, but no degree	Caucasian		$50,000-$74,999	I have lived in Alabama for ____ year(s) (fill in the blank)	61	Town/city with many neighbors	Yes	11	Farming		Few times a year
ADCNR	I somewhat dislike them	Decreased drastically	Neutral	Somewhat acceptable	Neutral	Somewhat support	Neutral	Neutral	Neutral	Somewhat do not support	Somewhat concerned	Somewhat concerned	Neutral	Somewhat concerned	Neutral	Somewhat concerned	Somewhat concerned	Extremely concerned	Somewhat concerned	Somewhat concerned	Extremely concerned	Somewhat concerned	Neutral	Neutral	Low priority	Very high priority	Low priority	Somewhat low priority	Very low priority	Very low priority	Very low priority	Very low priority	Very low priority	Very low priority	60	Male	Vocational/professional certification	Caucasian			I have lived in Alabama for ____ year(s) (fill in the blank)	57	Rural area with few neighbors	Yes	12.5	Residential		I live on my property
ADCNR	I dislike them a lot	Decreased drastically	Extremely unimportant	Completely acceptable	Completely acceptable	Completely support	Completely support	Completely support	Completely support	Do not support at all	Somewhat unconcerned	Somewhat unconcerned	Totally unconcerned	Totally unconcerned	Totally unconcerned	Somewhat concerned	Somewhat concerned	Extremely concerned	Neutral	Neutral	Neutral	Neutral	Neutral	Very high priority	Very high priority	Very high priority	Very high priority	Somewhat low priority	Somewhat high priority	Somewhat high priority	Neutral	Neutral	Very high priority	Very low priority	61	Male	Some college, but no degree	Caucasian		$100,000-$149,999	I have lived in Alabama for ____ year(s) (fill in the blank)	55	Outside a town with scattered neighbors	No
ADCNR	I somewhat dislike them	Completely eradicated	Extremely important	Neutral	Somewhat unacceptable	Do not support at all	Do not support at all	Do not support at all	Do not support at all	Do not support at all	Extremely concerned	Extremely concerned		Extremely concerned	Neutral	Extremely concerned	Extremely concerned	Extremely concerned		Extremely concerned	Extremely concerned	Extremely concerned	Extremely concerned	Very high priority	Very low priority	Very high priority	Very high priority	Very high priority	Very high priority	Very high priority	Very high priority	Very low priority	Low priority	Very low priority	57	Male	High school/GED	Caucasian		$35,000-$49,999	I have lived in Alabama for ____ year(s) (fill in the blank)	51	Outside a town with scattered neighbors	Yes	9	Residential		I live on my property
ADCNR	I dislike them	Decreased drastically	Extremely important	Neutral	Neutral	Somewhat support	Somewhat support	Completely support	Completely support	Completely support	Neutral	Extremely concerned	Neutral	Somewhat concerned	Somewhat concerned	Somewhat concerned	Somewhat concerned	Somewhat concerned	Somewhat concerned	Somewhat concerned	Somewhat concerned	Somewhat concerned	Somewhat concerned	Somewhat high priority	Very low priority	Very high priority	Somewhat high priority	Somewhat high priority	Neutral	Neutral	Neutral	Neutral	Neutral	Somewhat high priority	61	Male	Some college, but no degree	Caucasian		$100,000-$149,999	I have lived in Alabama for ____ year(s) (fill in the blank)	57	Rural area with few neighbors	Yes	500	Residential		I live on my property
ADCNR	I dislike them a lot	Decreased drastically	Slightly important	Completely unacceptable	Completely unacceptable	Do not support at all	Do not support at all	Do not support at all	Do not support at all	Do not support at all	Extremely concerned	Extremely concerned	Neutral	Extremely concerned		Extremely concerned	Extremely concerned		Extremely concerned	Extremely concerned	Extremely concerned	Extremely concerned	Somewhat concerned	Low priority	Very low priority	Very high priority	Neutral	Very high priority	Neutral	Neutral	Neutral	Neutral	Very low priority	Very low priority	1961	Male	Vocational/professional certification	Caucasian		$100,000-$149,999	I have lived in Alabama for ____ year(s) (fill in the blank)	56	Outside a town with scattered neighbors	Yes	50	Hunting		I live on my property
ADCNR	I dislike them a lot	Completely eradicated	Extremely important	Somewhat acceptable	Somewhat acceptable	Completely support	Completely support	Somewhat support	Somewhat support	Somewhat do not support	Somewhat unconcerned	Somewhat unconcerned	Somewhat unconcerned	Somewhat concerned	Totally unconcerned	Extremely concerned	Extremely concerned	Somewhat unconcerned	Somewhat unconcerned	Somewhat unconcerned	Somewhat concerned	Somewhat concerned	Somewhat unconcerned	High priority	Very low priority	Very high priority	Very high priority	Very high priority	Very high priority	Very high priority	Somewhat low priority	Somewhat high priority	Very high priority	Very low priority	61	Male	Vocational/professional certification	Caucasian		$100,000-$149,999	I have lived in Alabama for ____ year(s) (fill in the blank)	56	Rural area with few neighbors	Yes	260	Hunting		I live on my property
ADCNR	I somewhat dislike them	Decrease moderately	Slightly important	Somewhat unacceptable	Completely acceptable	Somewhat do not support	Completely support	Completely support	Completely support	Neutral	Extremely concerned	Extremely concerned	Neutral	Neutral	Neutral	Somewhat concerned	Somewhat concerned	Extremely concerned	Somewhat concerned	Somewhat concerned	Extremely concerned	Extremely concerned	Somewhat concerned	High priority	Low priority	Somewhat high priority	Neutral	Somewhat high priority	Very high priority	High priority	Somewhat low priority	Somewhat high priority	Very high priority	Very low priority	58	Male	Bachelor's degree	Caucasian		$150,000 or more	I have lived in Alabama for ____ year(s) (fill in the blank)	59	Outside a town with scattered neighbors	Yes	40	Residential		I live on my property
ADCNR	I somewhat dislike them	Decrease moderately	Slightly important	Somewhat acceptable	Somewhat acceptable	Completely support	Somewhat support	Somewhat support			Extremely concerned	Somewhat unconcerned	Somewhat concerned	Somewhat concerned	Somewhat concerned	Extremely concerned	Extremely concerned	Extremely concerned	Extremely concerned	Extremely concerned	Extremely concerned	Somewhat concerned	Somewhat concerned	Somewhat high priority	Very low priority	Somewhat high priority	Somewhat low priority	Somewhat high priority	Somewhat high priority	Somewhat high priority	Neutral	Neutral	Neutral	Very low priority	56	Male	High school/GED	Caucasian		$75,000-$99,999	I have lived in Alabama for ____ year(s) (fill in the blank)	61	Town/city with many neighbors	Yes	50	Hunting		Once a week
ADCNR	I dislike them a lot	Completely eradicated	Extremely unimportant	Completely acceptable	Somewhat unacceptable	Somewhat support	Completely support	Somewhat support	Somewhat do not support	Somewhat do not support	Somewhat unconcerned	Extremely concerned	Neutral	Somewhat unconcerned	Totally unconcerned	Somewhat unconcerned	Somewhat unconcerned	Somewhat concerned	Somewhat concerned	Somewhat concerned	Somewhat concerned	Somewhat concerned	Totally unconcerned	High priority	Very low priority	Very high priority	Somewhat high priority	Somewhat high priority	Somewhat high priority	High priority	Somewhat high priority	Somewhat high priority	Somewhat high priority	Very low priority	62	Male	Doctorate	Caucasian		$150,000 or more	I have lived in Alabama for ____ year(s) (fill in the blank)	55	Rural area with few neighbors	Yes	1200	Hunting		Once a week
ADCNR	I dislike them a lot	Completely eradicated	Extremely important	Completely acceptable	Completely acceptable	Completely support	Somewhat support	Completely support	Completely support	Somewhat do not support	Somewhat unconcerned	Somewhat unconcerned	Neutral	Somewhat concerned	Neutral	Somewhat concerned	Somewhat unconcerned	Extremely concerned	Somewhat concerned	Somewhat concerned	Somewhat concerned	Somewhat concerned	Somewhat unconcerned	High priority	Very low priority	High priority	High priority	Neutral	Neutral	Very high priority	Somewhat high priority	Neutral	Very low priority	Very low priority	69	Male	Bachelor's degree	Caucasian		$100,000-$149,999	I have lived in Alabama for ____ year(s) (fill in the blank)	48	Town/city with many neighbors	Yes	815	Forest products/timber		Once a week
ADCNR	I somewhat dislike them	Decrease slightly	Slightly important	Somewhat unacceptable	Completely unacceptable	Do not support at all	Completely support	Completely support	Completely support	Completely support	Somewhat concerned	Extremely concerned	Neutral	Neutral	Somewhat concerned	Somewhat concerned	Somewhat unconcerned	Extremely concerned	Extremely concerned	Extremely concerned	Somewhat concerned	Neutral	Somewhat concerned	Neutral	Very low priority	Neutral	Neutral	Low priority	Very low priority	Low priority	Very low priority	Neutral	Somewhat low priority	Very low priority	63	Male	Vocational/professional certification	Caucasian		$50,000-$74,999	I have lived in Alabama for ____ year(s) (fill in the blank)	53	Rural area with few neighbors	Yes	10	Residential		I live on my property
ADCNR	I dislike them	Decrease moderately	Extremely important	Somewhat acceptable	Neutral	Completely support	Completely support	Completely support	Completely support	Completely support	Extremely concerned	Extremely concerned	Somewhat concerned	Somewhat concerned	Somewhat concerned	Extremely concerned	Extremely concerned	Extremely concerned	Extremely concerned	Extremely concerned	Extremely concerned	Extremely concerned	Extremely concerned	Somewhat high priority	Very low priority	Somewhat high priority	Somewhat high priority	Somewhat high priority	Somewhat high priority	Somewhat high priority	Somewhat high priority	Somewhat high priority	Somewhat high priority	Very low priority	57	Male	Bachelor's degree	Caucasian		$75,000-$99,999	I have lived in Alabama for ____ year(s) (fill in the blank)	60	Rural area with few neighbors	Yes	80	Residential		I live on my property
ADCNR	I dislike them a lot	Completely eradicated	Extremely important	Neutral	Completely unacceptable	Neutral	Somewhat support	Completely support	Completely support	Do not support at all	Totally unconcerned	Extremely concerned	Extremely concerned	Extremely concerned	Totally unconcerned	Extremely concerned	Extremely concerned	Extremely concerned	Extremely concerned	Extremely concerned	Extremely concerned	Extremely concerned	Totally unconcerned	Very high priority	Very low priority	Very high priority	High priority	Very high priority	Very high priority	Very high priority	High priority	Very high priority	Very high priority	Very low priority	63	Male	Bachelor's degree	Caucasian		$100,000-$149,999	I have lived in Alabama for ____ year(s) (fill in the blank)	38	Town/city with many neighbors	No
ADCNR	I dislike them a lot	Decreased drastically	Slightly important	Neutral	Neutral	Neutral	Completely support	Somewhat do not support	Somewhat support	Do not support at all	Totally unconcerned	Extremely concerned	Neutral	Somewhat concerned	Somewhat unconcerned	Totally unconcerned	Somewhat unconcerned	Somewhat unconcerned	Somewhat unconcerned	Somewhat unconcerned	Somewhat unconcerned	Neutral	Neutral	Somewhat high priority	Very low priority	Very high priority	Very high priority	Neutral	Neutral	Somewhat high priority	Somewhat high priority	Neutral	High priority	Low priority	1964	Male	High school/GED	Caucasian		$100,000-$149,999	I have lived in Alabama for ____ year(s) (fill in the blank)	54	Outside a town with scattered neighbors	Yes	7	Residential		I live on my property
ADCNR	I dislike them	Decreased drastically	Slightly important	Somewhat acceptable	Somewhat unacceptable	Somewhat support	Neutral	Completely support	Completely support	Completely support	Somewhat concerned	Extremely concerned	Neutral	Extremely concerned	Somewhat concerned	Extremely concerned	Extremely concerned	Extremely concerned	Extremely concerned	Extremely concerned	Somewhat concerned	Neutral	Somewhat concerned	High priority	Very low priority	High priority	Neutral	Very high priority	Somewhat high priority	Neutral	Somewhat high priority	Neutral	Neutral	Very low priority	54	Male	Some college, but no degree	Caucasian		$100,000-$149,999	I have lived in Alabama for ____ year(s) (fill in the blank)	63	Town/city with many neighbors	Yes	20	Residential		I live on my property
ADCNR	I dislike them a lot	Completely eradicated	Extremely important	Completely acceptable	Somewhat acceptable	Completely support	Completely support	Completely support	Completely support	Neutral	Totally unconcerned	Somewhat concerned	Totally unconcerned	Somewhat unconcerned	Totally unconcerned	Somewhat concerned	Somewhat concerned	Somewhat concerned	Somewhat concerned	Somewhat concerned	Somewhat concerned	Somewhat concerned	Somewhat concerned	High priority	Very low priority	High priority	Somewhat high priority	High priority	Neutral	Neutral	Somewhat high priority	Somewhat high priority	Somewhat high priority	Low priority	63	Male	Bachelor's degree				I have lived in Alabama for ____ year(s) (fill in the blank)	55	Rural area with few neighbors	Yes	80 acers	Farming		Once a week
ADCNR	I am neutral towards them	Decrease moderately	Neutral	Somewhat unacceptable	Somewhat unacceptable	Do not support at all	Do not support at all	Do not support at all	Do not support at all	Do not support at all	Extremely concerned	Extremely concerned	Neutral	Neutral	Somewhat concerned	Extremely concerned	Extremely concerned	Extremely concerned	Extremely concerned	Extremely concerned	Extremely concerned	Neutral	Neutral	Neutral	Very low priority	Somewhat high priority	Neutral	Neutral	Neutral	Neutral	Neutral	Neutral	Neutral	Very low priority	61	Male	Associates degree	Caucasian		$100,000-$149,999	I have lived in Alabama for ____ year(s) (fill in the blank)	56	Outside a town with scattered neighbors	Yes	185	Hunting		Once a week
ADCNR	I dislike them a lot	Completely eradicated	Slightly important	Completely acceptable	Completely unacceptable	Completely support	Neutral	Do not support at all	Do not support at all	Do not support at all	Totally unconcerned	Extremely concerned	Neutral	Extremely concerned	Somewhat unconcerned	Extremely concerned	Extremely concerned	Extremely concerned	Neutral	Extremely concerned	Extremely concerned	Extremely concerned	Totally unconcerned	Very high priority	Very low priority	Very high priority	Somewhat high priority	Very high priority	Neutral	Very low priority	Very low priority	Very low priority	Neutral	Very low priority	55	Male	Bachelor's degree	Caucasian		$75,000-$99,999	I have lived in Alabama for ____ year(s) (fill in the blank)	46	Town/city with many neighbors	Yes	1000 acres	Forest products/timber		Few times a year
ADCNR	I dislike them	Completely eradicated	Slightly important	Somewhat acceptable	Somewhat acceptable	Somewhat support	Somewhat support	Somewhat support	Somewhat support	Somewhat support	Somewhat concerned	Somewhat concerned	Somewhat concerned	Neutral	Somewhat concerned	Somewhat concerned	Neutral	Somewhat concerned	Somewhat concerned	Somewhat concerned	Neutral	Somewhat concerned	Neutral	Somewhat high priority	Very low priority	Somewhat high priority	Low priority	Neutral	Neutral	Somewhat high priority	Neutral	Neutral	Somewhat high priority	Very low priority	59	Male	Some college, but no degree	Caucasian		$100,000-$149,999	I have lived in Alabama for ____ year(s) (fill in the blank)	58	Outside a town with scattered neighbors	Yes	45	Hunting		I live on my property
ADCNR	I dislike them a lot	Decreased drastically	Extremely important	Somewhat acceptable	Somewhat unacceptable	Completely support	Completely support	Completely support	Completely support	Completely support	Somewhat unconcerned	Somewhat concerned	Somewhat concerned	Extremely concerned	Somewhat concerned	Extremely concerned	Extremely concerned	Extremely concerned	Somewhat concerned	Somewhat concerned	Extremely concerned	Extremely concerned	Somewhat concerned	Very high priority	Very low priority	Very high priority	Low priority	Very high priority	High priority	High priority	Somewhat high priority	Somewhat high priority	Very high priority	Very low priority	69	Female	Associates degree	Caucasian		$75,000-$99,999	I have lived in Alabama for ____ year(s) (fill in the blank)	48	Rural area with few neighbors	Yes	400 acres	Forest products/timber		I live on my property
ADCNR	I dislike them	Decreased drastically	Extremely important	Somewhat acceptable	Somewhat acceptable	Completely support	Completely support	Completely support	Completely support	Somewhat support	Somewhat unconcerned	Neutral	Somewhat unconcerned	Somewhat unconcerned	Somewhat unconcerned	Somewhat concerned	Somewhat concerned	Somewhat concerned	Somewhat concerned	Somewhat concerned	Somewhat unconcerned	Somewhat concerned	Somewhat unconcerned	High priority	Very low priority	High priority	High priority	High priority	High priority	High priority	High priority	High priority	High priority	Somewhat high priority	65	Male	Bachelor's degree	Caucasian		$150,000 or more	I have lived in Alabama for ____ year(s) (fill in the blank)	48	Town/city with many neighbors	Yes	250 acres	Farming		Once a week
ADCNR	I somewhat like them	Decrease moderately	Slightly important	Completely unacceptable	Completely unacceptable	Do not support at all	Do not support at all	Do not support at all	Do not support at all	Do not support at all	Extremely concerned	Extremely concerned	Extremely concerned	Extremely concerned	Extremely concerned	Extremely concerned	Extremely concerned	Extremely concerned	Extremely concerned	Extremely concerned	Extremely concerned	Extremely concerned	Extremely concerned	Somewhat high priority	Neutral	Somewhat high priority	Somewhat high priority								1955	Male	Associates degree	Caucasian		$50,000-$74,999	I have lived in Alabama for ____ year(s) (fill in the blank)	53	Town/city with many neighbors	No
ADCNR	I dislike them a lot	Decrease moderately	Neutral	Completely acceptable	Completely unacceptable	Do not support at all	Neutral	Completely support	Completely support	Completely support	Totally unconcerned	Somewhat unconcerned	Neutral	Neutral	Neutral	Extremely concerned	Extremely concerned	Extremely concerned	Extremely concerned	Extremely concerned	Extremely concerned	Extremely concerned	Extremely concerned	High priority	Neutral	High priority	High priority	High priority	Very low priority	High priority	High priority	Somewhat high priority	High priority	Very low priority	1956	Male	Associates degree	Caucasian		$100,000-$149,999	I have lived in Alabama for ____ year(s) (fill in the blank)	62	Town/city with many neighbors	Yes		Residential		I live on my property
ADCNR	I dislike them a lot	Decreased drastically	Extremely important	Completely acceptable	Completely acceptable	Completely support	Completely support	Somewhat support	Completely support	Somewhat support	Somewhat concerned	Somewhat concerned	Totally unconcerned	Totally unconcerned	Totally unconcerned	Somewhat concerned	Somewhat concerned	Somewhat concerned		Somewhat concerned	Somewhat concerned	Somewhat unconcerned	Totally unconcerned	High priority	Very low priority	Very high priority	Very high priority	Very high priority	Very high priority	Very high priority	Neutral	Very high priority	Very high priority	Very low priority	54	Male	High school/GED	Caucasian		$100,000-$149,999	I have lived in Alabama for ____ year(s) (fill in the blank)	63	Town/city with many neighbors	Yes	55	Forest products/timber		Few times a year
ADCNR	I dislike them a lot	Completely eradicated	Extremely important	Completely acceptable	Completely acceptable	Somewhat support	Completely support	Neutral	Completely support	Do not support at all	Totally unconcerned	Somewhat concerned	Totally unconcerned	Somewhat unconcerned	Totally unconcerned	Somewhat unconcerned	Somewhat unconcerned	Somewhat unconcerned	Somewhat concerned	Extremely concerned	Somewhat concerned	Totally unconcerned	Totally unconcerned	Very high priority	Very low priority	Very high priority	Very low priority	Somewhat high priority	Very high priority	Somewhat high priority	High priority	Somewhat high priority	Somewhat high priority	Very high priority	55	Male	High school/GED	Caucasian		$100,000-$149,999	I have lived in Alabama for ____ year(s) (fill in the blank)	62	Rural area with few neighbors	Yes	17	Residential		I live on my property
ADCNR	I dislike them	Decreased drastically	Extremely unimportant	Completely acceptable	Completely unacceptable	Somewhat support	Completely support	Neutral	Completely support	Neutral	Totally unconcerned	Somewhat concerned	Neutral	Neutral	Somewhat unconcerned	Somewhat concerned	Somewhat concerned	Somewhat concerned	Somewhat concerned	Extremely concerned	Somewhat concerned	Neutral	Neutral	High priority	Very low priority	High priority	Somewhat low priority	Somewhat high priority	Somewhat low priority	Neutral	Somewhat low priority	Neutral	Neutral	Low priority	1965	Male	Some college, but no degree	Caucasian		$75,000-$99,999	I have lived in Alabama for ____ year(s) (fill in the blank)	52	Town/city with many neighbors	No
ADCNR	I dislike them a lot	Decreased drastically	Extremely unimportant	Completely acceptable	Completely unacceptable	Somewhat support	Somewhat support	Completely support	Completely support	Somewhat do not support	Extremely concerned	Extremely concerned	Somewhat concerned	Somewhat concerned	Totally unconcerned	Extremely concerned	Extremely concerned	Extremely concerned	Somewhat unconcerned	Extremely concerned	Extremely concerned	Somewhat unconcerned	Somewhat concerned	High priority	Very low priority	Very high priority	Somewhat low priority	Somewhat high priority	High priority	High priority	Somewhat high priority	Somewhat high priority	Somewhat high priority	Very low priority	61	Male	Associates degree	Caucasian		$50,000-$74,999	I have lived in Alabama for ____ year(s) (fill in the blank)	46	Rural area with few neighbors	Yes	31	Farming		I live on my property
ADCNR
ADCNR	I dislike them a lot	Completely eradicated	Extremely unimportant	Completely acceptable	Completely acceptable	Completely support	Do not support at all	Do not support at all	Neutral	Somewhat support	Totally unconcerned	Somewhat unconcerned	Totally unconcerned	Totally unconcerned	Totally unconcerned	Somewhat unconcerned	Totally unconcerned	Somewhat unconcerned	Somewhat concerned	Somewhat unconcerned	Somewhat unconcerned	Somewhat concerned	Totally unconcerned	Very high priority	Very high priority	Very high priority	Neutral	Very high priority	High priority	Very high priority	Very high priority	High priority	Very high priority	Very low priority	60	Male	Some high school	Caucasian		$150,000 or more	I have lived in Alabama for ____ year(s) (fill in the blank)	50	Rural area with few neighbors	Yes	3500	Forest products/timber		I live on my property
ADCNR	I like them a lot	Increase moderately	Neutral	Completely unacceptable	Completely unacceptable	Do not support at all	Do not support at all	Completely support	Completely support	Completely support	Extremely concerned	Extremely concerned	Neutral	Neutral	Extremely concerned	Extremely concerned	Extremely concerned	Extremely concerned	Neutral	Extremely concerned	Extremely concerned	Extremely concerned	Extremely concerned	Neutral	Somewhat high priority	Low priority	Neutral	Somewhat high priority	Somewhat high priority	Somewhat high priority	Low priority	Somewhat low priority	Neutral	Very low priority	57	Male	Bachelor's degree	Other (please specify)		$100,000-$149,999	I have lived in Alabama for ____ year(s) (fill in the blank)	60yr	Rural area with few neighbors	Yes	65acres	Forest products/timber		Once a week
ADCNR	I like them a lot	Stay the same	Slightly important	Completely unacceptable	Completely unacceptable	Do not support at all	Do not support at all	Do not support at all	Do not support at all	Do not support at all	Neutral	Extremely concerned	Neutral	Neutral	Neutral	Extremely concerned	Extremely concerned	Extremely concerned	Extremely concerned	Extremely concerned	Extremely concerned	Extremely concerned	Neutral	Very low priority	Neutral	Neutral	Very low priority	Very low priority	Very low priority	Very low priority	Very low priority	Very low priority	Very low priority	Very low priority	61	Male	Some college, but no degree	Caucasian		$100,000-$149,999	I have lived in Alabama for ____ year(s) (fill in the blank)	56	Outside a town with scattered neighbors	Yes	250	Hunting		I live on my property
ADCNR	I am neutral towards them	Stay the same	Slightly unimportant	Completely unacceptable	Completely unacceptable	Do not support at all	Do not support at all	Do not support at all	Somewhat support	Completely support	Somewhat concerned	Somewhat concerned	Somewhat concerned	Somewhat concerned	Extremely concerned	Extremely concerned	Extremely concerned	Extremely concerned	Extremely concerned	Extremely concerned	Extremely concerned	Somewhat concerned	Neutral	High priority	Neutral	Neutral	Very high priority	Somewhat high priority	High priority	Somewhat high priority	Somewhat high priority	Somewhat high priority	Somewhat high priority	Very low priority	88	Male	Associates degree	Caucasian		$75,000-$99,999	I have lived in Alabama for ____ year(s) (fill in the blank)	29	Rural area with few neighbors	Yes	10	Residential		I live on my property
ADCNR	I dislike them	Decrease moderately	Neutral	Completely acceptable	Completely acceptable	Completely support	Completely support	Completely support	Completely support	Somewhat do not support	Totally unconcerned	Somewhat unconcerned	Neutral	Somewhat concerned	Neutral	Somewhat concerned	Somewhat concerned	Somewhat concerned	Somewhat concerned	Somewhat concerned	Somewhat concerned	Somewhat concerned	Totally unconcerned	Somewhat high priority	Very low priority	Somewhat high priority	Somewhat high priority	Low priority	Neutral	Somewhat high priority	Somewhat low priority	Somewhat low priority	Somewhat high priority	Very low priority	64	Male	Some college, but no degree	Caucasian		$50,000-$74,999	I have lived in Alabama for ____ year(s) (fill in the blank)		Outside a town with scattered neighbors	Yes	100	Farming		I live on my property
ADCNR	I dislike them a lot	Completely eradicated	Extremely unimportant	Somewhat acceptable	Completely unacceptable	Completely support	Completely support	Completely support	Completely support	Do not support at all	Somewhat concerned	Somewhat concerned	Totally unconcerned	Somewhat concerned	Totally unconcerned	Totally unconcerned	Totally unconcerned	Totally unconcerned	Neutral	Somewhat unconcerned	Totally unconcerned	Somewhat unconcerned	Neutral	Very high priority	Very low priority	Very high priority	Very high priority	Very high priority	Very high priority	High priority	Very high priority	Very high priority	Very high priority	Very low priority	1959	Male	High school/GED	Native American		$100,000-$149,999	I have lived in Alabama for ____ year(s) (fill in the blank)	58	Rural area with few neighbors	Yes	2600	Hunting		Few times a year
ADCNR	I somewhat dislike them	Decrease moderately	Extremely important	Somewhat acceptable	Neutral	Completely support	Somewhat support	Somewhat support	Somewhat support	Neutral	Somewhat concerned	Extremely concerned	Neutral	Neutral	Somewhat concerned	Extremely concerned	Extremely concerned	Extremely concerned	Neutral	Somewhat concerned	Somewhat concerned	Somewhat concerned	Somewhat concerned	Very high priority	Low priority	High priority	Neutral		Somewhat high priority	Somewhat high priority	Somewhat low priority	Somewhat high priority	Somewhat high priority	Very low priority	65	Male	Bachelor's degree	African American		$100,000-$149,999	I have lived in Alabama for ____ year(s) (fill in the blank)	52	Rural area with few neighbors	Yes	20	Residential		I live on my property
ADCNR	I dislike them a lot	Completely eradicated	Extremely important	Completely acceptable	Completely unacceptable	Completely support	Completely support	Do not support at all	Completely support	Do not support at all	Totally unconcerned	Extremely concerned	Totally unconcerned	Totally unconcerned	Totally unconcerned	Extremely concerned	Extremely concerned	Extremely concerned	Totally unconcerned	Somewhat concerned	Somewhat concerned	Somewhat concerned	Totally unconcerned	Very high priority	Very low priority	Very high priority	Very high priority	High priority	Neutral	High priority	Somewhat high priority	High priority	Very high priority	Very low priority	61	Male	Some college, but no degree	Caucasian		$150,000 or more	I have lived in Alabama for ____ year(s) (fill in the blank)	56	Town/city with many neighbors	Yes	5	Residential		I live on my property
ADCNR	I like them	Decrease moderately	Slightly important	Somewhat acceptable	Somewhat acceptable	Completely support	Completely support	Completely support	Completely support	Neutral	Somewhat unconcerned	Somewhat concerned	Neutral	Neutral	Somewhat concerned	Extremely concerned	Somewhat concerned	Somewhat concerned	Extremely concerned	Extremely concerned	Extremely concerned	Somewhat concerned	Neutral	Somewhat high priority	Low priority	Somewhat high priority	Somewhat high priority	Somewhat high priority	Somewhat high priority	Somewhat high priority	Somewhat low priority	Somewhat high priority	Somewhat high priority	Very low priority	54	Male	Bachelor's degree	Caucasian		$50,000-$74,999	I have lived in Alabama for ____ year(s) (fill in the blank)	53	Town/city with many neighbors	Yes	32	Hunting		Less than once a year
ADCNR	I dislike them a lot	Completely eradicated	Extremely important	Completely acceptable	Completely acceptable	Completely support	Somewhat support	Completely support	Somewhat support	Somewhat do not support	Totally unconcerned	Somewhat concerned	Totally unconcerned	Totally unconcerned	Totally unconcerned	Somewhat concerned	Somewhat concerned	Somewhat concerned	Neutral	Somewhat concerned	Extremely concerned	Extremely concerned	Totally unconcerned	High priority	Very low priority	Very high priority	Low priority	Somewhat low priority	High priority	Very low priority	Low priority	Neutral	High priority	Very low priority	65	Male	Bachelor's degree	Caucasian		$100,000-$149,999	I have lived in Alabama for ____ year(s) (fill in the blank)	52	Outside a town with scattered neighbors	Yes	200	Hunting		Once a week
ADCNR	I am neutral towards them	Decrease moderately	Slightly important	Neutral	Completely unacceptable	Somewhat do not support	Somewhat do not support	Somewhat do not support	Somewhat do not support	Somewhat do not support	Somewhat concerned	Extremely concerned	Totally unconcerned	Totally unconcerned	Somewhat concerned	Extremely concerned	Extremely concerned	Somewhat concerned	Somewhat concerned	Somewhat concerned	Somewhat concerned	Neutral	Somewhat unconcerned	Somewhat high priority	Low priority	Somewhat high priority	Neutral	Somewhat high priority	Somewhat high priority	Somewhat high priority	Somewhat low priority	Neutral	Somewhat high priority	Very low priority	54	Male	Bachelor's degree	Caucasian		$150,000 or more	I have lived in Alabama for ____ year(s) (fill in the blank)	60	Town/city with many neighbors	Yes	70	Forest products/timber		Few times a year
ADCNR	I like them	Stay the same	Slightly important	Neutral	Completely unacceptable	Do not support at all	Completely support	Somewhat support	Somewhat support	Somewhat support	Somewhat concerned	Extremely concerned	Neutral	Somewhat concerned	Extremely concerned	Extremely concerned	Totally unconcerned	Somewhat unconcerned	Somewhat unconcerned	Somewhat unconcerned	Totally unconcerned	Somewhat unconcerned	Somewhat unconcerned	Somewhat high priority	Neutral	Very low priority	Neutral	Neutral	Somewhat high priority	Low priority	Very low priority	Low priority	Low priority	Very low priority	63	Male	Vocational/professional certification	Caucasian		$20,000-$24,999	I have lived in Alabama for ____ year(s) (fill in the blank)	50	Outside a town with scattered neighbors	Yes	14 acres	Residential		I live on my property
ADCNR	I dislike them a lot	Completely eradicated	Slightly important	Completely unacceptable	Completely acceptable	Completely support	Completely support	Completely support	Completely support	Neutral	Totally unconcerned	Somewhat unconcerned	Neutral	Somewhat concerned	Totally unconcerned	Somewhat concerned	Somewhat unconcerned	Somewhat concerned	Somewhat concerned	Somewhat concerned	Somewhat unconcerned	Somewhat unconcerned	Totally unconcerned	Somewhat high priority	Very low priority	High priority	Neutral	High priority	Somewhat high priority	Somewhat high priority	Somewhat low priority	Neutral	Neutral	Neutral	56	Male	High school/GED	Caucasian		$75,000-$99,999	I have lived in Alabama for ____ year(s) (fill in the blank)	61	Outside a town with scattered neighbors	Yes	Five	Other (please specify)	Gardening	I live on my property
ADCNR	I am neutral towards them	Decrease moderately	Slightly unimportant	Somewhat unacceptable	Completely unacceptable	Do not support at all	Do not support at all	Do not support at all	Do not support at all	Do not support at all	Somewhat concerned	Extremely concerned	Somewhat unconcerned	Somewhat unconcerned	Somewhat concerned	Extremely concerned	Extremely concerned	Extremely concerned	Extremely concerned	Extremely concerned	Extremely concerned	Extremely concerned	Extremely concerned	Somewhat high priority	Very low priority	Somewhat high priority	Neutral	Neutral	Somewhat high priority	Somewhat high priority	Somewhat low priority	Somewhat low priority	Somewhat high priority	Very low priority	66	Male	Some college, but no degree	Caucasian		$75,000-$99,999	I have lived in Alabama for ____ year(s) (fill in the blank)	51	Outside a town with scattered neighbors	No
ADCNR	I dislike them	Decreased drastically	Slightly important	Completely acceptable	Completely acceptable	Completely support	Completely support	Somewhat support	Somewhat support	Somewhat support	Somewhat unconcerned	Somewhat concerned	Somewhat concerned	Somewhat concerned	Somewhat concerned	Extremely concerned	Extremely concerned	Somewhat concerned	Somewhat concerned	Somewhat concerned	Somewhat concerned	Somewhat concerned	Somewhat concerned	Somewhat high priority	Low priority	High priority	Somewhat high priority	Somewhat high priority	Somewhat high priority	Neutral	Neutral	Somewhat high priority	Neutral	Very low priority	63	Male	Some college, but no degree	Caucasian		$100,000-$149,999	I have lived in Alabama for ____ year(s) (fill in the blank)	55	Rural area with few neighbors	Yes	240	Hunting		I live on my property
ADCNR	I dislike them a lot	Stay the same	Extremely unimportant	Somewhat acceptable	Completely unacceptable	Do not support at all	Somewhat support	Completely support	Do not support at all	Completely support	Extremely concerned	Extremely concerned	Extremely concerned	Extremely concerned	Totally unconcerned	Extremely concerned	Extremely concerned	Extremely concerned	Extremely concerned	Extremely concerned	Extremely concerned	Extremely concerned		Somewhat high priority	Neutral	Neutral	Somewhat low priority	Somewhat low priority	High priority	Somewhat high priority	Somewhat high priority	Neutral	Very high priority	Very low priority	61	Male					I have lived in Alabama for ____ year(s) (fill in the blank)	57	Rural area with few neighbors	Yes	7	Residential		I live on my property
ADCNR	I dislike them a lot	Decreased drastically	Slightly important	Completely acceptable	Completely acceptable	Completely support	Somewhat support	Neutral	Somewhat support	Somewhat do not support	Somewhat unconcerned	Somewhat concerned	Somewhat unconcerned	Somewhat concerned	Somewhat unconcerned	Somewhat concerned	Somewhat concerned	Somewhat concerned	Somewhat unconcerned	Somewhat concerned	Somewhat concerned	Somewhat concerned	Totally unconcerned	High priority	High priority	High priority	Somewhat high priority	Somewhat high priority	High priority	High priority	Somewhat high priority	High priority	High priority	Very low priority	62	Male	Bachelor's degree	Caucasian		$50,000-$74,999	I have lived in Alabama for ____ year(s) (fill in the blank)	50	Town/city with many neighbors	Yes	40+	Residential		Once a week
ADCNR	I am neutral towards them	Stay the same	Slightly important	Somewhat unacceptable	Somewhat unacceptable	Do not support at all	Completely support	Completely support	Completely support	Somewhat support		Somewhat concerned	Totally unconcerned	Totally unconcerned	Extremely concerned	Totally unconcerned	Neutral	Totally unconcerned	Somewhat concerned	Extremely concerned	Somewhat concerned	Neutral	Neutral	Neutral	Low priority	Neutral	Somewhat high priority	Somewhat high priority	Somewhat high priority	Somewhat high priority	High priority	Neutral	High priority	Very low priority	81	Male	Vocational/professional certification	Caucasian		$35,000-$49,999	I have lived in Alabama for ____ year(s) (fill in the blank)	37	Rural area with few neighbors	Yes	20	Hunting		Once a week
ADCNR	I dislike them a lot	Decreased drastically	Extremely important	Neutral	Completely unacceptable	Do not support at all	Do not support at all	Do not support at all	Do not support at all	Do not support at all	Extremely concerned	Extremely concerned	Extremely concerned	Neutral	Neutral	Extremely concerned	Extremely concerned	Extremely concerned	Extremely concerned	Extremely concerned	Extremely concerned	Extremely concerned	Extremely concerned	High priority	Very low priority	Very high priority	Very high priority	Very high priority	Very high priority	Very high priority	Very high priority	Very high priority	Very high priority	Very low priority	62	Male	Associates degree	Caucasian		$100,000-$149,999	I have lived in Alabama for ____ year(s) (fill in the blank)	56	Rural area with few neighbors	Yes	9	Residential		I live on my property
ADCNR	I am neutral towards them	Stay the same	Slightly important	Completely unacceptable	Completely unacceptable	Do not support at all	Do not support at all	Do not support at all	Do not support at all	Do not support at all	Somewhat unconcerned	Extremely concerned	Totally unconcerned	Totally unconcerned	Somewhat concerned	Extremely concerned	Extremely concerned	Extremely concerned	Somewhat concerned	Extremely concerned	Extremely concerned	Somewhat unconcerned	Somewhat unconcerned	Somewhat high priority	Somewhat low priority	Neutral	Somewhat high priority	Somewhat high priority	Somewhat high priority	Somewhat low priority	Somewhat low priority	High priority	Somewhat low priority	Very low priority	69	Male	Associates degree	African American		$100,000-$149,999	I have lived in Alabama for ____ year(s) (fill in the blank)	48	Town/city with many neighbors	Yes	15	Hunting		Once a week
ADCNR	I dislike them a lot	Decreased drastically	Extremely unimportant	Somewhat acceptable	Somewhat unacceptable	Completely support	Somewhat support	Completely support	Somewhat support	Neutral	Somewhat unconcerned	Somewhat concerned	Neutral	Neutral	Somewhat unconcerned	Somewhat concerned	Somewhat concerned	Somewhat concerned	Somewhat concerned	Somewhat concerned	Extremely concerned	Somewhat concerned	Neutral	Very high priority	Very low priority	Very high priority	High priority	High priority	High priority	High priority	High priority	Very high priority	Somewhat high priority	Very low priority	62	Male	Bachelor's degree	Caucasian		$100,000-$149,999	I have lived in Alabama for ____ year(s) (fill in the blank)	55	Outside a town with scattered neighbors	Yes	112	Residential		I live on my property
ADCNR	I dislike them	Decreased drastically	Slightly important	Somewhat acceptable	Somewhat acceptable	Completely support	Completely support	Completely support	Somewhat support	Somewhat do not support	Somewhat unconcerned	Neutral	Somewhat unconcerned	Somewhat concerned	Somewhat concerned	Somewhat concerned	Somewhat concerned	Neutral	Somewhat concerned	Somewhat concerned	Somewhat concerned	Somewhat unconcerned	Neutral	Somewhat high priority	Very low priority	Very high priority	Neutral	Neutral	Neutral	Somewhat high priority	Somewhat high priority	Somewhat high priority	High priority	Very low priority	63	Male	High school/GED	Caucasian		$75,000-$99,999	I have lived in Alabama for ____ year(s) (fill in the blank)	54	Outside a town with scattered neighbors	Yes	8	Residential		I live on my property
ADCNR	I dislike them a lot	Decreased drastically	Extremely important	Neutral	Neutral	Completely support	Somewhat support	Completely support	Neutral	Neutral					Totally unconcerned									Somewhat high priority	Neutral	High priority	Somewhat high priority	Somewhat high priority	Neutral	Neutral	Neutral	Neutral	Neutral	Neutral	55	Male	Master's degree	Caucasian		$50,000-$74,999	I have lived in Alabama for ____ year(s) (fill in the blank)	56	Town/city with many neighbors	No
ADCNR	I dislike them	Decreased drastically	Neutral	Neutral	Completely unacceptable	Neutral	Neutral	Somewhat support	Somewhat support	Neutral	Somewhat concerned	Somewhat concerned	Neutral	Neutral	Neutral	Extremely concerned	Extremely concerned	Extremely concerned	Neutral	Somewhat concerned	Somewhat concerned	Neutral	Neutral	Somewhat high priority	Very low priority	High priority	High priority	Somewhat high priority	Somewhat high priority	Somewhat high priority	Somewhat high priority	Somewhat high priority	High priority	Very low priority	59	Male	Master's degree	Caucasian		$75,000-$99,999	I have lived in Alabama for ____ year(s) (fill in the blank)	54 years	Rural area with few neighbors	Yes	20 acres	Farming		I live on my property
ADCNR	I somewhat dislike them	Decrease moderately	Slightly important	Completely unacceptable	Completely unacceptable	Completely support	Completely support	Completely support	Completely support	Completely support	Extremely concerned	Extremely concerned	Totally unconcerned	Extremely concerned	Extremely concerned	Extremely concerned	Extremely concerned	Extremely concerned	Extremely concerned	Extremely concerned	Totally unconcerned	Extremely concerned	Extremely concerned	Somewhat high priority	Very low priority	High priority	Low priority	Somewhat high priority	Somewhat high priority	Somewhat high priority	Somewhat high priority	Somewhat low priority	Somewhat high priority	Very low priority	71	Female	Associates degree	Caucasian		$75,000-$99,999	I have lived in Alabama for ____ year(s) (fill in the blank)	46	Outside a town with scattered neighbors	Yes	3	Residential		I live on my property
ADCNR
ADCNR
ADCNR	I dislike them a lot																																								I have lived in Alabama for ____ year(s) (fill in the blank)	58	Outside a town with scattered neighbors
ADCNR	I am neutral towards them																																								I have lived in Alabama for ____ year(s) (fill in the blank)	50	Rural area with few neighbors
ADCNR	I dislike them a lot																																								I have lived in Alabama for ____ year(s) (fill in the blank)	60	Rural area with few neighbors
ADCNR
ADCNR
ADCNR	I somewhat like them																																								I have lived in Alabama for ____ year(s) (fill in the blank)	50	Rural area with few neighbors
ADCNR	I dislike them			Somewhat acceptable	Somewhat acceptable	Completely support	Completely support	Completely support	Completely support	Somewhat support	Somewhat concerned	Somewhat concerned	Somewhat concerned	Somewhat concerned	Somewhat unconcerned	Somewhat concerned	Somewhat unconcerned	Somewhat concerned	Somewhat concerned	Somewhat concerned	Somewhat concerned	Somewhat concerned	Somewhat concerned																		I have lived in Alabama for ____ year(s) (fill in the blank)	57	Town/city with many neighbors
ADCNR	I dislike them a lot			Completely acceptable	Completely acceptable	Completely support	Completely support	Somewhat support	Completely support	Neutral	Totally unconcerned	Somewhat concerned	Neutral	Neutral	Totally unconcerned	Somewhat concerned	Somewhat concerned	Extremely concerned	Somewhat concerned	Extremely concerned	Extremely concerned	Somewhat concerned	Neutral																		I have lived in Alabama for ____ year(s) (fill in the blank)	53	Town/city with many neighbors
ADCNR	I dislike them a lot	Completely eradicated	Slightly important	Completely acceptable	Neutral	Completely support	Completely support	Completely support	Completely support	Somewhat do not support	Extremely concerned	Somewhat concerned	Neutral	Somewhat concerned	Neutral	Extremely concerned	Extremely concerned	Extremely concerned	Extremely concerned	Extremely concerned	Extremely concerned	Extremely concerned	Neutral																		I have lived in Alabama for ____ year(s) (fill in the blank)	30	Rural area with few neighbors
ADCNR	I dislike them a lot			Somewhat unacceptable	Completely unacceptable	Somewhat do not support	Somewhat do not support	Somewhat do not support	Somewhat do not support	Do not support at all	Somewhat concerned	Extremely concerned	Neutral	Somewhat concerned	Somewhat concerned	Extremely concerned	Extremely concerned	Extremely concerned	Extremely concerned	Extremely concerned	Extremely concerned	Neutral	Extremely concerned																		I have lived in Alabama for ____ year(s) (fill in the blank)	55	Town/city with many neighbors
ADCNR	I dislike them	Decreased drastically		Somewhat acceptable	Completely unacceptable	Completely support	Completely support	Somewhat support	Somewhat support	Somewhat do not support	Somewhat concerned	Somewhat concerned	Somewhat concerned	Somewhat concerned	Extremely concerned	Extremely concerned	Extremely concerned	Extremely concerned	Somewhat concerned	Somewhat concerned	Neutral	Somewhat concerned	Somewhat concerned																		I have lived in Alabama for ____ year(s) (fill in the blank)	54	Outside a town with scattered neighbors
ADCNR	I dislike them																																								I have lived in Alabama for ____ year(s) (fill in the blank)	54	Outside a town with scattered neighbors
ADCNR	I dislike them																																								I have lived in Alabama for ____ year(s) (fill in the blank)	38	Outside a town with scattered neighbors
ADCNR
ADCNR	I like them	Decrease slightly	Slightly important	Somewhat acceptable	Neutral	Somewhat support	Neutral	Somewhat support	Somewhat support	Somewhat support	Neutral	Somewhat unconcerned	Neutral	Neutral	Somewhat concerned	Extremely concerned	Extremely concerned	Extremely concerned	Somewhat concerned	Somewhat concerned	Neutral	Somewhat concerned	Neutral																		I have lived in Alabama for ____ year(s) (fill in the blank)	21	Town/city with many neighbors
ADCNR	I dislike them a lot																																								I have lived in Alabama for ____ year(s) (fill in the blank)	52	Rural area with few neighbors
ADCNR	I like them a lot	Increase moderately	Slightly unimportant	Completely unacceptable	Completely unacceptable	Do not support at all	Do not support at all	Do not support at all	Do not support at all	Do not support at all	Extremely concerned	Extremely concerned	Neutral	Neutral	Extremely concerned	Neutral	Neutral	Neutral	Extremely concerned	Extremely concerned	Extremely concerned	Extremely concerned	Extremely concerned	Very low priority	Neutral	Neutral	Low priority	Low priority	Low priority	Low priority	Very low priority	Very low priority	Low priority	Very low priority	63	Male	Some high school	Caucasian		$75,000-$99,999	I have lived in Alabama for ____ year(s) (fill in the blank)	40	Rural area with few neighbors	Yes	15ac	Residential		I live on my property
ADCNR	I somewhat dislike them	Completely eradicated	Slightly important	Neutral	Somewhat unacceptable	Somewhat do not support	Neutral	Somewhat support	Somewhat support	Somewhat do not support	Somewhat concerned	Extremely concerned	Neutral	Totally unconcerned	Totally unconcerned	Somewhat concerned	Somewhat concerned	Somewhat concerned	Neutral	Somewhat concerned	Neutral	Somewhat concerned	Somewhat unconcerned	High priority	Very high priority	Very high priority	Very high priority	Very high priority	Very high priority	High priority	Somewhat high priority	Somewhat high priority	Very high priority	Very low priority	60	Male	Associates degree	Caucasian		$50,000-$74,999				No
ADCNR
ADCNR
ADCNR	I am neutral towards them																																								I have lived in Alabama for ____ year(s) (fill in the blank)	54	Rural area with few neighbors
ADCNR	I dislike them																																								I have lived in Alabama for ____ year(s) (fill in the blank)	40	Rural area with few neighbors
ADCNR	I dislike them																																								I have lived in Alabama for ____ year(s) (fill in the blank)	57	Rural area with few neighbors
ADCNR																																									I have lived in Alabama for ____ year(s) (fill in the blank)	47	Rural area with few neighbors
ADCNR	I somewhat dislike them																																								I have lived in Alabama for ____ year(s) (fill in the blank)	53	Outside a town with scattered neighbors
ADCNR	I dislike them	Decreased drastically		Somewhat acceptable	Somewhat acceptable	Neutral	Completely support	Completely support	Somewhat support	Neutral	Somewhat concerned	Somewhat concerned	Neutral	Neutral	Somewhat concerned	Extremely concerned	Somewhat concerned	Somewhat concerned	Somewhat concerned	Somewhat concerned	Somewhat concerned	Somewhat concerned	Neutral																		I have lived in Alabama for ____ year(s) (fill in the blank)	50	Town/city with many neighbors
ADCNR	I dislike them			Neutral	Neutral																																				I have lived in Alabama for ____ year(s) (fill in the blank)	52	Rural area with few neighbors
ADCNR	I dislike them																																								I have lived in Alabama for ____ year(s) (fill in the blank)	60	Outside a town with scattered neighbors
ADCNR																																									I have lived in Alabama for ____ year(s) (fill in the blank)	45	Town/city with many neighbors
ADCNR	I somewhat dislike them																																								I have lived in Alabama for ____ year(s) (fill in the blank)	60	Rural area with few neighbors
ADCNR	I am neutral towards them	Decrease moderately	Neutral	Somewhat unacceptable	Somewhat unacceptable	Neutral	Neutral	Completely support	Completely support	Completely support	Neutral	Extremely concerned	Somewhat concerned	Somewhat concerned	Somewhat unconcerned	Extremely concerned	Extremely concerned	Extremely concerned	Somewhat concerned	Somewhat concerned	Extremely concerned	Extremely concerned	Extremely concerned	Neutral	Very low priority	Somewhat low priority	Neutral	Somewhat low priority	Neutral	Neutral	Somewhat low priority	Somewhat high priority	Neutral	Very low priority							I have lived in Alabama for ____ year(s) (fill in the blank)	60	Outside a town with scattered neighbors
ADCNR	I dislike them																																								I have lived in Alabama for ____ year(s) (fill in the blank)	51	Town/city with many neighbors
ADCNR	I dislike them a lot			Somewhat acceptable	Somewhat acceptable	Completely support	Somewhat support	Somewhat support	Completely support	Completely support	Somewhat unconcerned	Somewhat concerned	Neutral	Somewhat concerned	Somewhat unconcerned	Somewhat concerned	Somewhat unconcerned	Neutral	Somewhat concerned	Somewhat concerned	Somewhat concerned	Somewhat concerned	Somewhat concerned																		I have lived in Alabama for ____ year(s) (fill in the blank)	49	Rural area with few neighbors
ADCNR	I dislike them																																								I have lived in Alabama for ____ year(s) (fill in the blank)	55	Town/city with many neighbors
ADCNR	I somewhat dislike them	Decreased drastically	Extremely important	Somewhat unacceptable	Completely unacceptable	Completely support	Somewhat support	Completely support	Somewhat support	Completely support	Totally unconcerned	Extremely concerned	Neutral	Neutral	Somewhat concerned	Somewhat concerned	Somewhat concerned	Somewhat concerned	Extremely concerned	Somewhat concerned	Somewhat concerned	Somewhat concerned	Somewhat concerned	Very high priority	Low priority	High priority	Very high priority	High priority	Very high priority	Very high priority	Very high priority	High priority	High priority	Low priority	55	Male	High school/GED	Caucasian		Less than $14,999	I have lived in Alabama for ____ year(s) (fill in the blank)	62	Rural area with few neighbors	Yes	1 1/2	Residential		I live on my property
ADCNR	I dislike them	Decrease slightly	Neutral	Somewhat acceptable	Somewhat acceptable	Do not support at all	Completely support	Neutral	Completely support	Neutral	Extremely concerned	Extremely concerned	Somewhat concerned	Somewhat concerned	Neutral	Extremely concerned	Extremely concerned	Extremely concerned	Extremely concerned	Extremely concerned	Neutral	Extremely concerned	Extremely concerned	Neutral	Low priority	Somewhat high priority	Very low priority	High priority	High priority	Somewhat high priority	High priority	Somewhat low priority	Somewhat low priority	Very low priority	1945	Male	Associates degree	Caucasian		$25,000-$34,999	I have lived in Alabama for ____ year(s) (fill in the blank)	36	Town/city with many neighbors	Yes	3	Residential		I live on my property
ADCNR	I like them																																								I have lived in Alabama for ____ year(s) (fill in the blank)	50+	Outside a town with scattered neighbors
ADCNR	I dislike them a lot																																								I have lived in Alabama for ____ year(s) (fill in the blank)	40	Outside a town with scattered neighbors
ADCNR	I dislike them a lot			Somewhat unacceptable	Somewhat unacceptable	Do not support at all	Somewhat do not support	Do not support at all	Somewhat do not support	Somewhat do not support	Neutral	Somewhat unconcerned	Extremely concerned	Extremely concerned	Somewhat unconcerned	Extremely concerned	Extremely concerned	Extremely concerned	Extremely concerned	Extremely concerned	Extremely concerned	Extremely concerned	Extremely concerned																		I have lived in Alabama for ____ year(s) (fill in the blank)	52	Rural area with few neighbors
ADCNR
ADCNR	I dislike them																																								I have lived in Alabama for ____ year(s) (fill in the blank)	53	Rural area with few neighbors
ADCNR
ADCNR	I somewhat dislike them			Somewhat unacceptable	Neutral	Neutral	Neutral	Completely support	Neutral	Completely support																															I have lived in Alabama for ____ year(s) (fill in the blank)	50	Town/city with many neighbors
ADCNR
ADCNR	I dislike them a lot			Neutral	Neutral	Completely support	Neutral	Neutral	Neutral	Neutral	Somewhat concerned	Extremely concerned	Neutral	Neutral	Extremely concerned	Extremely concerned	Extremely concerned	Extremely concerned	Extremely concerned	Extremely concerned	Extremely concerned	Neutral	Neutral																		I have lived in Alabama for ____ year(s) (fill in the blank)	56	Town/city with many neighbors
ADCNR	I dislike them	Decrease moderately	Extremely unimportant	Completely acceptable	Completely acceptable	Completely support	Completely support	Completely support	Completely support	Completely support	Totally unconcerned	Somewhat unconcerned	Totally unconcerned	Neutral	Totally unconcerned	Somewhat unconcerned	Somewhat unconcerned	Somewhat unconcerned	Neutral	Somewhat concerned	Somewhat concerned	Somewhat concerned	Totally unconcerned	Neutral	Very low priority	Very high priority	Very high priority	Somewhat low priority	Very low priority	Very low priority	Very low priority	Very low priority	Very high priority	Very low priority	55	Male	Bachelor's degree	Caucasian		$50,000-$74,999	I have lived in Alabama for ____ year(s) (fill in the blank)	55	Outside a town with scattered neighbors	Yes	40	Hunting		Once a week
ADCNR	I dislike them																																								I have lived in Alabama for ____ year(s) (fill in the blank)	55	Rural area with few neighbors
ADCNR
ADCNR
ADCNR	I am neutral towards them	Decrease slightly	Slightly important	Completely unacceptable	Completely unacceptable	Do not support at all	Do not support at all	Do not support at all	Do not support at all	Somewhat support	Extremely concerned	Extremely concerned	Somewhat unconcerned	Somewhat unconcerned	Extremely concerned	Extremely concerned	Extremely concerned	Extremely concerned	Extremely concerned	Extremely concerned	Extremely concerned	Extremely concerned	Extremely concerned	Low priority	Low priority	Somewhat low priority	Low priority	Neutral	Neutral	Somewhat high priority	Somewhat high priority	Somewhat high priority	Neutral	Somewhat low priority	61	Male	Master's degree	Caucasian		$150,000 or more	I have lived in Alabama for ____ year(s) (fill in the blank)	48	Rural area with few neighbors	No
ADCNR	I dislike them a lot																																								I have lived in Alabama for ____ year(s) (fill in the blank)	60 year	Outside a town with scattered neighbors
ADCNR	I dislike them a lot	Completely eradicated	Extremely important	Completely acceptable	Completely acceptable	Completely support	Completely support	Completely support	Completely support	Do not support at all	Neutral	Somewhat concerned	Neutral	Somewhat concerned	Totally unconcerned	Somewhat concerned	Somewhat concerned	Somewhat concerned	Somewhat concerned	Somewhat concerned	Neutral	Neutral	Neutral	High priority	Very low priority	Very high priority	Very high priority	Neutral	Somewhat high priority	Somewhat high priority	Somewhat low priority	Somewhat high priority	Very high priority	Very low priority	56	Male	Some college, but no degree	Caucasian		$75,000-$99,999	I have lived in Alabama for ____ year(s) (fill in the blank)	40	Outside a town with scattered neighbors	Yes	15	Residential		I live on my property
ADCNR	I dislike them a lot																																								I have lived in Alabama for ____ year(s) (fill in the blank)	55	Town/city with many neighbors
ADCNR	I am neutral towards them	Decrease slightly	Slightly important	Neutral	Somewhat unacceptable	Completely support	Somewhat support	Completely support	Somewhat support	Somewhat do not support	Somewhat concerned	Extremely concerned	Neutral	Neutral	Neutral	Somewhat concerned	Neutral	Somewhat concerned	Somewhat concerned	Extremely concerned	Extremely concerned	Somewhat unconcerned	Somewhat unconcerned	Somewhat high priority	Low priority	Somewhat high priority	Neutral	Somewhat high priority	Neutral	Somewhat high priority	Neutral	Somewhat high priority	Somewhat high priority	Very low priority	79	Male	Associates degree	Caucasian		$50,000-$74,999	I have lived in Alabama for ____ year(s) (fill in the blank)	37	Rural area with few neighbors	Yes	100 acres	Hunting		I live on my property
ADCNR	I dislike them a lot	Completely eradicated	Extremely important	Completely acceptable	Completely acceptable	Completely support	Completely support	Completely support	Do not support at all	Do not support at all	Totally unconcerned	Extremely concerned	Somewhat concerned	Extremely concerned	Totally unconcerned	Extremely concerned	Extremely concerned	Extremely concerned	Extremely concerned	Extremely concerned	Extremely concerned	Extremely concerned	Totally unconcerned																		I have lived in Alabama for ____ year(s) (fill in the blank)	53	Rural area with few neighbors
ADCNR	I somewhat like them	Completely eradicated	Extremely important	Completely acceptable	Completely acceptable	Somewhat support	Somewhat support	Somewhat support	Somewhat do not support	Somewhat support	Somewhat concerned	Neutral	Somewhat concerned	Totally unconcerned	Totally unconcerned	Extremely concerned	Somewhat concerned	Somewhat unconcerned	Somewhat unconcerned		Somewhat unconcerned	Totally unconcerned	Somewhat concerned																		I have lived in Alabama for ____ year(s) (fill in the blank)	60yrs	Outside a town with scattered neighbors
ADCNR	I dislike them a lot	Decreased drastically	Slightly important	Completely acceptable	Completely acceptable	Completely support	Completely support	Completely support	Completely support	Somewhat do not support	Neutral	Somewhat concerned	Neutral	Neutral	Totally unconcerned	Somewhat concerned	Somewhat concerned	Somewhat concerned	Neutral	Somewhat concerned	Somewhat concerned	Neutral	Neutral																		I have lived in Alabama for ____ year(s) (fill in the blank)	55	Rural area with few neighbors
ADCNR	I dislike them a lot			Completely acceptable	Completely acceptable	Completely support	Somewhat support	Somewhat support	Neutral	Do not support at all																															I have lived in Alabama for ____ year(s) (fill in the blank)	63	Outside a town with scattered neighbors
ADCNR	I dislike them	Decreased drastically	Slightly important	Somewhat acceptable	Neutral	Completely support	Somewhat support	Do not support at all	Completely support	Somewhat do not support	Somewhat concerned	Somewhat concerned	Neutral	Somewhat concerned	Totally unconcerned	Somewhat concerned	Somewhat concerned	Somewhat concerned	Neutral	Somewhat concerned	Somewhat unconcerned	Somewhat unconcerned	Neutral	Somewhat high priority	Very low priority	Very high priority	Very high priority	Neutral	Very high priority	Neutral	Very high priority	Very high priority	Very high priority	Very high priority	62	Male	Associates degree	Caucasian		$150,000 or more	I have lived in Alabama for ____ year(s) (fill in the blank)	56	Rural area with few neighbors	Yes	137	Forest products/timber		I live on my property
ADCNR	I dislike them a lot	Decreased drastically	Extremely unimportant	Somewhat acceptable	Somewhat acceptable	Somewhat support	Somewhat support	Completely support	Completely support	Somewhat support	Somewhat concerned	Somewhat concerned	Somewhat concerned	Extremely concerned	Neutral	Somewhat concerned	Somewhat concerned	Extremely concerned	Extremely concerned	Extremely concerned	Extremely concerned	Neutral	Somewhat concerned	Somewhat high priority	Low priority	High priority	Neutral	Neutral	Somewhat high priority	High priority	Neutral	Somewhat high priority	Somewhat high priority	Low priority	60	Male	Bachelor's degree	Caucasian		$150,000 or more	I have lived in Alabama for ____ year(s) (fill in the blank)	55	Town/city with many neighbors	Yes	2	Residential		I live on my property
ADCNR	I dislike them a lot	Decreased drastically	Extremely important	Completely unacceptable	Somewhat unacceptable	Completely support	Somewhat support	Completely support	Somewhat support	Completely support	Somewhat concerned	Extremely concerned	Neutral	Neutral	Neutral	Somewhat concerned	Extremely concerned	Extremely concerned	Extremely concerned	Extremely concerned	Somewhat concerned	Somewhat concerned	Somewhat concerned																		I have lived in Alabama for ____ year(s) (fill in the blank)	50	Outside a town with scattered neighbors
ADCNR	I dislike them	Decreased drastically	Extremely important	Completely acceptable	Somewhat acceptable	Completely support	Neutral	Neutral	Neutral	Somewhat do not support	Totally unconcerned	Somewhat concerned	Somewhat concerned	Somewhat concerned	Extremely concerned	Somewhat concerned	Somewhat concerned	Somewhat concerned	Neutral	Neutral	Neutral	Somewhat concerned	Totally unconcerned																		I have lived in Alabama for ____ year(s) (fill in the blank)	56	Town/city with many neighbors
ADCNR	I dislike them a lot	Completely eradicated	Extremely important	Completely acceptable	Somewhat acceptable	Completely support	Somewhat support	Somewhat support	Completely support	Somewhat do not support	Neutral	Somewhat concerned	Somewhat concerned	Somewhat concerned	Totally unconcerned	Somewhat concerned	Somewhat concerned	Somewhat concerned	Somewhat concerned	Somewhat concerned	Somewhat concerned	Neutral	Neutral	High priority	Very low priority	Very high priority	Neutral	Neutral	Neutral	Somewhat high priority	High priority	High priority	High priority	Very low priority	56	Male	High school/GED	Caucasian			I have lived in Alabama for ____ year(s) (fill in the blank)	61	Rural area with few neighbors	Yes	196	Hunting		I live on my property
ADCNR	I dislike them a lot	Completely eradicated	Extremely important	Completely acceptable	Neutral	Completely support	Do not support at all	Completely support	Completely support	Neutral	Totally unconcerned	Somewhat unconcerned	Neutral	Neutral	Totally unconcerned	Totally unconcerned	Totally unconcerned	Totally unconcerned	Totally unconcerned	Totally unconcerned	Somewhat unconcerned	Totally unconcerned	Neutral	High priority	Very low priority	Very high priority	Somewhat high priority	Neutral	Neutral	Neutral	Neutral	Neutral	Somewhat high priority	Very high priority	59	Male	Bachelor's degree	Caucasian		$100,000-$149,999	I have lived in Alabama for ____ year(s) (fill in the blank)	57	Rural area with few neighbors	Yes	700	Farming		I live on my property
ADCNR	I dislike them	Decreased drastically	Extremely important	Somewhat acceptable	Somewhat unacceptable	Completely support	Completely support	Completely support	Completely support	Completely support	Neutral	Extremely concerned	Neutral	Neutral	Somewhat concerned	Somewhat concerned	Somewhat concerned	Extremely concerned	Extremely concerned	Extremely concerned	Somewhat concerned	Somewhat concerned	Somewhat concerned	High priority	Very low priority	Very high priority	Very high priority	High priority	Somewhat high priority	Very high priority	Neutral	Somewhat high priority	Neutral	Low priority	55	Male	Some college, but no degree	Caucasian			I have lived in Alabama for ____ year(s) (fill in the blank)	62	Outside a town with scattered neighbors	Yes	550	Farming		Once a week
ADCNR	I dislike them a lot	Decreased drastically	Extremely important	Completely acceptable	Completely unacceptable	Somewhat do not support	Neutral	Neutral	Neutral	Somewhat support	Totally unconcerned	Somewhat concerned	Neutral	Neutral	Neutral	Extremely concerned	Extremely concerned	Extremely concerned	Extremely concerned		Extremely concerned	Neutral	Neutral	Somewhat high priority	Very low priority	Very high priority	Somewhat high priority	Very high priority	High priority	Very high priority	Somewhat high priority	Very high priority	Neutral	Very low priority	57	Male	Some college, but no degree	Caucasian		$50,000-$74,999	I have lived in Alabama for ____ year(s) (fill in the blank)	60	Outside a town with scattered neighbors	Yes	1	Residential		I live on my property
ADCNR	I dislike them a lot	Completely eradicated	Extremely important	Completely acceptable	Completely acceptable	Completely support	Completely support	Completely support	Completely support	Neutral	Totally unconcerned	Somewhat concerned	Totally unconcerned	Totally unconcerned	Totally unconcerned	Somewhat concerned	Somewhat concerned	Somewhat concerned	Somewhat unconcerned	Somewhat concerned	Somewhat concerned	Somewhat concerned	Totally unconcerned	Very high priority	Very low priority	Very high priority	Very high priority	Low priority	Very high priority	Very high priority	Very high priority	Very high priority	High priority	Very low priority	61	Male	Some college, but no degree	Caucasian		$150,000 or more	I have lived in Alabama for ____ year(s) (fill in the blank)	57	Rural area with few neighbors	Yes	200	Hunting		Once a week
ADCNR	I dislike them a lot	Decreased drastically	Slightly important	Somewhat unacceptable	Neutral	Completely support	Somewhat support	Completely support	Somewhat support	Do not support at all	Somewhat concerned	Somewhat concerned	Neutral	Somewhat concerned	Totally unconcerned	Extremely concerned	Extremely concerned	Extremely concerned	Somewhat concerned	Somewhat concerned	Extremely concerned	Neutral	Somewhat concerned	Very high priority	Very low priority	Very high priority	Very high priority	High priority	High priority	Somewhat high priority	Very high priority	High priority	Somewhat high priority	Very low priority	59	Male	Vocational/professional certification	Caucasian		$150,000 or more	I have lived in Alabama for ____ year(s) (fill in the blank)	58	Town/city with many neighbors	Yes	100	Forest products/timber		Once a month
ADCNR	I am neutral towards them	Decrease moderately	Slightly important	Somewhat unacceptable	Completely unacceptable	Somewhat support	Somewhat support	Completely support	Completely support	Completely support	Neutral	Somewhat concerned	Somewhat concerned	Somewhat concerned	Neutral	Somewhat concerned	Somewhat concerned	Somewhat concerned	Somewhat concerned	Extremely concerned	Extremely concerned	Somewhat concerned	Neutral	Somewhat high priority	Low priority	High priority	Neutral	Somewhat high priority	Somewhat high priority	Somewhat high priority	Neutral	Neutral	Neutral	Low priority	64	Male	Associates degree	Caucasian		$100,000-$149,999	I have lived in Alabama for ____ year(s) (fill in the blank)	50	Town/city with many neighbors	Yes	2	Residential		I live on my property
ADCNR	I dislike them a lot		Neutral	Completely unacceptable	Completely unacceptable	Neutral		Neutral	Somewhat support	Neutral	Extremely concerned	Extremely concerned	Neutral	Neutral		Extremely concerned	Extremely concerned	Extremely concerned		Extremely concerned	Extremely concerned		Neutral	Neutral											65	Female	High school/GED	Caucasian		$20,000-$24,999	I have lived in Alabama for ____ year(s) (fill in the blank)	53	Rural area with few neighbors	No
ADCNR	I dislike them	Decreased drastically	Extremely important	Completely unacceptable	Completely unacceptable	Completely support	Completely support	Completely support	Completely support	Completely support	Neutral	Extremely concerned	Neutral	Somewhat concerned	Extremely concerned	Extremely concerned	Extremely concerned	Extremely concerned	Extremely concerned	Extremely concerned	Extremely concerned	Somewhat concerned	Neutral	Very high priority	Low priority	High priority	Very low priority	Very high priority	Somewhat high priority	Somewhat high priority	Neutral	Neutral	Neutral	Very low priority	61	Male	High school/GED	Caucasian		$75,000-$99,999	I have lived in Alabama for ____ year(s) (fill in the blank)	57	Rural area with few neighbors	Yes	35	Residential		I live on my property
ADCNR	I somewhat dislike them	Decreased drastically	Slightly important	Somewhat acceptable	Somewhat acceptable	Completely support	Completely support	Completely support	Completely support	Somewhat do not support	Somewhat unconcerned	Somewhat concerned	Somewhat unconcerned	Somewhat unconcerned	Extremely concerned	Somewhat concerned	Somewhat concerned	Neutral	Somewhat unconcerned	Somewhat unconcerned	Somewhat unconcerned	Somewhat concerned	Totally unconcerned	Somewhat high priority	Low priority	Somewhat high priority	Somewhat high priority	High priority	Low priority	Neutral	Low priority	Somewhat high priority	High priority	Very low priority	64	Male	Doctorate	Caucasian		$150,000 or more	I have lived in Alabama for ____ year(s) (fill in the blank)	45	Town/city with many neighbors	No
ADCNR	I somewhat dislike them	Decreased drastically	Slightly important	Completely acceptable	Completely acceptable	Completely support	Completely support	Completely support	Completely support	Somewhat support	Totally unconcerned	Somewhat concerned	Neutral	Neutral	Somewhat unconcerned	Somewhat concerned	Somewhat concerned	Somewhat concerned	Somewhat concerned	Somewhat concerned	Somewhat concerned	Neutral	Totally unconcerned	Somewhat high priority	Low priority	Somewhat high priority	Somewhat high priority	Somewhat high priority	Somewhat high priority	Somewhat high priority	Neutral	Neutral	Somewhat high priority	Very low priority	67	Male	Bachelor's degree	Caucasian		$150,000 or more	I have lived in Alabama for ____ year(s) (fill in the blank)	50	Outside a town with scattered neighbors	Yes	40	Farming		Once a week
ADCNR	I dislike them	Decrease slightly	Neutral	Neutral	Completely unacceptable	Completely support	Somewhat support	Somewhat support	Completely support	Somewhat support	Somewhat unconcerned	Somewhat concerned	Neutral	Neutral	Neutral	Somewhat concerned	Somewhat concerned	Somewhat concerned	Somewhat concerned	Extremely concerned	Neutral	Neutral	Neutral	Somewhat high priority	Somewhat low priority	Neutral	Somewhat high priority	Somewhat high priority	Neutral	Neutral	Neutral	Somewhat high priority	Neutral	Very low priority	57	Male	High school/GED	Caucasian		$50,000-$74,999	I have lived in Alabama for ____ year(s) (fill in the blank)	60	Outside a town with scattered neighbors	Yes	2+	Residential		I live on my property
ADCNR	I dislike them	Decreased drastically	Slightly important	Completely acceptable	Completely unacceptable	Completely support	Somewhat support	Completely support	Neutral	Somewhat do not support	Totally unconcerned	Somewhat concerned	Neutral	Neutral	Totally unconcerned	Somewhat concerned	Somewhat concerned	Somewhat concerned	Somewhat unconcerned	Neutral	Somewhat concerned	Neutral	Somewhat unconcerned	Somewhat high priority	Very low priority	High priority	Somewhat high priority	High priority	Very low priority	Somewhat low priority	High priority	High priority	Somewhat high priority	Very low priority	56	Male	Vocational/professional certification	Caucasian		$100,000-$149,999	I have lived in Alabama for ____ year(s) (fill in the blank)	61	Rural area with few neighbors	Yes	100	Residential		I live on my property
ADCNR	I dislike them a lot	Completely eradicated	Slightly important	Somewhat acceptable	Completely unacceptable	Completely support	Completely support	Completely support	Somewhat support	Completely support	Somewhat unconcerned	Somewhat concerned	Somewhat concerned	Somewhat concerned	Somewhat unconcerned	Somewhat concerned	Somewhat concerned	Extremely concerned	Somewhat concerned	Somewhat concerned	Extremely concerned	Somewhat concerned	Neutral	Somewhat high priority	Very low priority	Very high priority	Low priority	Somewhat low priority	Somewhat high priority	Somewhat high priority	High priority	Somewhat high priority	High priority	Very low priority	66	Female	High school/GED	Caucasian		$50,000-$74,999	I have lived in Alabama for ____ year(s) (fill in the blank)	52	Outside a town with scattered neighbors	No
ADCNR	I dislike them a lot	Completely eradicated	Extremely important	Completely acceptable	Completely acceptable	Completely support	Completely support	Completely support	Completely support	Completely support	Totally unconcerned	Somewhat concerned	Neutral	Neutral	Extremely concerned	Somewhat concerned	Somewhat concerned	Extremely concerned	Extremely concerned	Extremely concerned	Extremely concerned	Extremely concerned	Extremely concerned	Somewhat high priority	Very low priority	Very high priority	Very high priority	Somewhat high priority	Somewhat high priority	Very high priority	Very low priority	Somewhat high priority	High priority	Very low priority	1961	Male	High school/GED	Caucasian		$100,000-$149,999	I have lived in Alabama for ____ year(s) (fill in the blank)	57	Rural area with few neighbors	Yes	67 ACRES	Farming		Once a week
ADCNR	I dislike them a lot	Completely eradicated	Slightly important	Completely acceptable	Completely unacceptable	Completely support	Somewhat support	Somewhat support	Somewhat support	Neutral	Totally unconcerned	Somewhat concerned	Neutral	Somewhat concerned	Totally unconcerned	Somewhat concerned	Somewhat unconcerned	Neutral	Neutral	Somewhat concerned	Somewhat concerned	Somewhat concerned	Totally unconcerned	Very high priority	Very low priority	Very high priority	Very low priority	High priority	Very high priority	High priority	Somewhat high priority	Somewhat high priority	Somewhat high priority	Very low priority	65	Male	High school/GED	Caucasian		$35,000-$49,999	I have lived in Alabama for ____ year(s) (fill in the blank)	53	Town/city with many neighbors	Yes	8	Other (please specify)	Residental hunting	I live on my property
ADCNR	I dislike them	Completely eradicated	Extremely unimportant	Completely acceptable	Completely acceptable	Somewhat support	Neutral	Somewhat support	Somewhat support	Neutral	Somewhat unconcerned	Extremely concerned	Somewhat concerned	Extremely concerned	Extremely concerned	Extremely concerned	Extremely concerned	Somewhat concerned	Somewhat concerned	Somewhat concerned	Somewhat concerned	Somewhat concerned	Somewhat unconcerned	Somewhat high priority	Very low priority	Very high priority	High priority	Somewhat high priority	Somewhat high priority	High priority	High priority	High priority	High priority	Very low priority	59	Male	Bachelor's degree	Caucasian		$50,000-$74,999	I have lived in Alabama for ____ year(s) (fill in the blank)	58	Rural area with few neighbors	Yes	700	Forest products/timber		I live on my property
ADCNR	I dislike them a lot	Completely eradicated	Extremely important	Neutral	Somewhat unacceptable	Neutral	Neutral	Neutral	Somewhat support	Somewhat do not support	Totally unconcerned	Extremely concerned	Somewhat concerned	Neutral	Totally unconcerned	Somewhat unconcerned	Somewhat unconcerned	Somewhat unconcerned	Neutral	Somewhat unconcerned	Somewhat unconcerned	Somewhat unconcerned	Totally unconcerned	Somewhat high priority	Very low priority	Very high priority	High priority	Neutral	Low priority	Somewhat high priority	Neutral	Neutral	Low priority	Low priority	60	Male	Some college, but no degree	Caucasian		$100,000-$149,999	I have lived in Alabama for ____ year(s) (fill in the blank)	57	Town/city with many neighbors	No
ADCNR	I dislike them a lot	Decreased drastically	Extremely important	Somewhat acceptable	Somewhat acceptable	Completely support	Somewhat support	Somewhat support	Completely support	Do not support at all	Totally unconcerned	Extremely concerned	Neutral	Extremely concerned	Totally unconcerned	Extremely concerned	Extremely concerned	Extremely concerned	Extremely concerned	Extremely concerned	Extremely concerned	Somewhat concerned	Totally unconcerned	Very high priority	Very low priority	Very high priority	Low priority	High priority	Very high priority	Very high priority	Very high priority	High priority	Very high priority	Very low priority	65	Male	Associates degree	Caucasian		$50,000-$74,999	I have lived in Alabama for ____ year(s) (fill in the blank)	52	Town/city with many neighbors	Yes	120	Hunting		Once a month
ADCNR	I dislike them a lot	Completely eradicated	Extremely important	Completely acceptable	Completely acceptable	Completely support	Completely support	Completely support	Completely support	Do not support at all	Totally unconcerned	Somewhat concerned	Totally unconcerned	Somewhat concerned	Totally unconcerned	Extremely concerned	Extremely concerned	Extremely concerned	Extremely concerned	Extremely concerned	Extremely concerned	Somewhat concerned	Totally unconcerned	High priority	Very low priority	Very high priority	Very high priority	High priority	Somewhat high priority	High priority	Very low priority	Neutral	Very high priority	Very low priority	63	Male	Master's degree	Caucasian		$100,000-$149,999	I have lived in Alabama for ____ year(s) (fill in the blank)	54	Town/city with many neighbors	No
ADCNR	I am neutral towards them	Decrease moderately	Extremely important	Completely unacceptable	Completely unacceptable	Do not support at all	Do not support at all	Do not support at all	Do not support at all	Do not support at all	Extremely concerned	Extremely concerned	Extremely concerned	Extremely concerned	Extremely concerned	Extremely concerned	Extremely concerned	Extremely concerned	Extremely concerned	Extremely concerned	Extremely concerned	Extremely concerned	Extremely concerned	High priority	Very low priority	Somewhat high priority	Very low priority	Very high priority	Somewhat high priority	Very high priority	Low priority	Very low priority	Neutral	Very low priority	68	Male	Vocational/professional certification	Caucasian		$15,000-$19,999	I have lived in Alabama for ____ year(s) (fill in the blank)	1	Rural area with few neighbors	Yes	1	Residential		I live on my property
ADCNR	I dislike them	Decreased drastically	Slightly important	Completely acceptable	Completely unacceptable	Completely support	Completely support	Completely support	Somewhat support	Neutral	Somewhat concerned	Somewhat concerned	Neutral	Neutral	Somewhat unconcerned	Extremely concerned	Somewhat concerned	Extremely concerned	Somewhat concerned	Neutral	Neutral	Neutral	Neutral	Neutral	Neutral	Somewhat high priority	Somewhat high priority	Somewhat high priority	Neutral	Somewhat low priority	Neutral	Neutral	High priority	Very low priority	58	Male	Bachelor's degree	Caucasian		$150,000 or more	I have lived in Alabama for ____ year(s) (fill in the blank)	59	Outside a town with scattered neighbors	No
ADCNR	I dislike them	Decreased drastically	Extremely important	Completely acceptable	Somewhat acceptable	Completely support	Completely support	Completely support	Somewhat support	Somewhat do not support	Somewhat unconcerned	Neutral	Totally unconcerned	Somewhat concerned	Somewhat unconcerned	Somewhat concerned	Totally unconcerned	Totally unconcerned	Neutral	Neutral	Somewhat unconcerned	Somewhat unconcerned	Totally unconcerned	Somewhat high priority	Very low priority	High priority	High priority	Somewhat high priority	Neutral	High priority	Neutral	Somewhat high priority	Somewhat high priority	Very low priority	65	Male	Bachelor's degree	Caucasian		$150,000 or more	I have lived in Alabama for ____ year(s) (fill in the blank)	52	Town/city with many neighbors	No
ADCNR	I somewhat dislike them	Decrease moderately	Slightly unimportant	Neutral	Neutral	Neutral	Completely support	Completely support	Completely support	Neutral	Extremely concerned	Extremely concerned	Somewhat concerned	Neutral	Somewhat concerned	Extremely concerned	Extremely concerned	Extremely concerned	Extremely concerned	Extremely concerned	Somewhat concerned	Somewhat concerned	Somewhat concerned	High priority	Low priority	Somewhat high priority	Somewhat high priority	Somewhat high priority	Somewhat high priority	Somewhat high priority	Neutral	Neutral	Somewhat high priority	Very low priority	60	Male	High school/GED	Caucasian		$35,000-$49,999	I have lived in Alabama for ____ year(s) (fill in the blank)	50	Rural area with few neighbors	Yes	2	Residential		I live on my property
ADCNR	I dislike them a lot	Completely eradicated	Extremely important	Completely acceptable	Completely acceptable	Completely support	Completely support	Completely support	Completely support	Do not support at all	Somewhat concerned	Extremely concerned	Extremely concerned	Somewhat concerned	Somewhat concerned	Somewhat concerned	Somewhat concerned	Somewhat concerned	Somewhat concerned	Extremely concerned	Somewhat concerned	Somewhat concerned	Somewhat concerned	Very high priority	Very low priority	Very high priority	Very high priority	Very high priority	Very high priority	Very high priority	Very high priority	Very high priority	Very high priority	Very low priority	62	Male	Associates degree	Caucasian		$50,000-$74,999	I have lived in Alabama for ____ year(s) (fill in the blank)	55	Outside a town with scattered neighbors	Yes	3.25	Residential		I live on my property
ADCNR	I dislike them a lot	Completely eradicated	Extremely important	Somewhat acceptable	Somewhat unacceptable	Completely support	Somewhat support	Somewhat support	Completely support	Somewhat do not support	Somewhat unconcerned	Somewhat concerned	Somewhat concerned	Somewhat concerned	Totally unconcerned	Extremely concerned	Extremely concerned	Extremely concerned	Somewhat concerned	Somewhat concerned	Extremely concerned	Somewhat concerned	Neutral	High priority	Very low priority	Very high priority	Somewhat high priority	Somewhat high priority	Somewhat high priority	Somewhat high priority	Very low priority	Somewhat high priority	Somewhat high priority	Very low priority	57	Male	Bachelor's degree	Caucasian		$150,000 or more	I have lived in Alabama for ____ year(s) (fill in the blank)	60	Rural area with few neighbors	Yes	250	Forest products/timber		I live on my property
ADCNR	I dislike them	Stay the same	Slightly important	Completely unacceptable	Completely unacceptable	Somewhat do not support	Somewhat do not support	Somewhat do not support	Somewhat support	Completely support	Extremely concerned	Extremely concerned	Totally unconcerned	Neutral	Somewhat concerned	Extremely concerned	Extremely concerned	Extremely concerned	Extremely concerned	Extremely concerned	Extremely concerned	Somewhat unconcerned	Totally unconcerned	High priority	Very low priority	Somewhat high priority	Low priority	Somewhat high priority	Somewhat high priority	Somewhat high priority	Somewhat high priority	Neutral	Somewhat high priority	Very low priority	63	Female	Bachelor's degree	Caucasian		$75,000-$99,999	I have lived in Alabama for ____ year(s) (fill in the blank)	54	Outside a town with scattered neighbors	Yes	100	Hunting		I live on my property
ADCNR	I dislike them a lot	Decreased drastically	Extremely important	Somewhat acceptable	Somewhat acceptable	Completely support	Completely support	Completely support	Completely support	Neutral	Totally unconcerned	Neutral	Neutral	Extremely concerned	Extremely concerned	Extremely concerned	Extremely concerned	Extremely concerned	Extremely concerned	Extremely concerned	Extremely concerned	Extremely concerned	Neutral	Very high priority	Very low priority	Very high priority	Very high priority	Very high priority	High priority	Very high priority	High priority	High priority	Somewhat high priority	Very low priority	60	Female	Bachelor's degree	Caucasian		$50,000-$74,999	I have lived in Alabama for ____ year(s) (fill in the blank)	38	Town/city with many neighbors	Yes	1	Residential		I live on my property
ADCNR	I dislike them a lot	Decreased drastically	Extremely important	Completely acceptable	Neutral	Completely support	Completely support	Completely support	Completely support	Completely support	Somewhat concerned	Neutral	Neutral	Neutral	Somewhat concerned	Neutral	Neutral	Neutral	Neutral	Somewhat concerned	Somewhat concerned	Somewhat concerned	Somewhat concerned	Very high priority	Very low priority	Very high priority	Somewhat high priority	Neutral	Very high priority	Very high priority	Very high priority	Somewhat high priority	High priority	Very low priority	1965	Male	High school/GED	Caucasian		$75,000-$99,999	I have lived in Alabama for ____ year(s) (fill in the blank)	52	Rural area with few neighbors	Yes	2.6	Residential		I live on my property
ADCNR	I dislike them a lot	Completely eradicated	Extremely important	Completely acceptable	Completely acceptable	Completely support	Completely support	Completely support	Completely support	Somewhat support	Somewhat concerned	Extremely concerned	Neutral	Extremely concerned	Totally unconcerned	Extremely concerned	Somewhat concerned	Extremely concerned	Somewhat concerned	Extremely concerned	Extremely concerned	Extremely concerned	Extremely concerned	High priority	Very low priority	Very high priority	Somewhat high priority	Very high priority	Somewhat high priority	Low priority	High priority	Neutral	Somewhat low priority	Very low priority	63	Male	Associates degree	Caucasian		$75,000-$99,999	I have lived in Alabama for ____ year(s) (fill in the blank)	47	Rural area with few neighbors	Yes	65	Residential		Once a week
ADCNR	I dislike them a lot	Completely eradicated	Extremely important	Completely acceptable	Completely acceptable	Completely support	Completely support	Completely support	Completely support	Somewhat support	Totally unconcerned	Somewhat unconcerned	Totally unconcerned	Neutral	Totally unconcerned	Somewhat concerned	Neutral	Somewhat concerned	Neutral	Somewhat unconcerned	Somewhat concerned	Somewhat unconcerned	Totally unconcerned	Very high priority	Very low priority	Very high priority	Very high priority	Very high priority	High priority	High priority	Very high priority	High priority	Very high priority	Very low priority	54	Male	High school/GED	Caucasian		$75,000-$99,999	I have lived in Alabama for ____ year(s) (fill in the blank)		Rural area with few neighbors	Yes	31	Forest products/timber		I live on my property
ADCNR	I dislike them	Decreased drastically	Slightly important	Neutral	Somewhat unacceptable	Neutral	Neutral	Somewhat support	Somewhat support	Somewhat support	Neutral	Somewhat concerned	Neutral	Neutral	Somewhat concerned	Somewhat concerned	Somewhat concerned	Somewhat concerned	Somewhat concerned	Somewhat concerned	Somewhat concerned	Neutral	Neutral	Somewhat high priority	Very low priority	Somewhat high priority	Somewhat high priority	Somewhat high priority	Neutral	Somewhat high priority	Somewhat low priority	Neutral	Somewhat high priority	Very low priority	60	Male	High school/GED	Caucasian		$150,000 or more	I have lived in Alabama for ____ year(s) (fill in the blank)	34	Rural area with few neighbors	Yes	30	Farming		I live on my property
ADCNR	I dislike them a lot	Decrease moderately	Slightly important	Somewhat unacceptable	Completely unacceptable	Do not support at all	Do not support at all	Do not support at all	Do not support at all	Do not support at all	Somewhat concerned	Somewhat concerned	Somewhat concerned	Somewhat concerned	Somewhat concerned	Somewhat concerned	Somewhat concerned	Somewhat concerned	Extremely concerned	Extremely concerned	Extremely concerned	Extremely concerned	Extremely concerned	Somewhat high priority	Very low priority	High priority	Low priority	Neutral	High priority	High priority	High priority	High priority	High priority	Very low priority	1962	Male	Bachelor's degree	Caucasian		$100,000-$149,999	I have lived in Alabama for ____ year(s) (fill in the blank)	50	Outside a town with scattered neighbors	Yes	140	Hunting		Once a week
ADCNR	I am neutral towards them	Decrease slightly	Neutral	Somewhat unacceptable	Somewhat unacceptable	Neutral	Neutral	Neutral	Neutral	Neutral	Neutral	Neutral	Neutral	Neutral	Neutral	Neutral	Neutral	Neutral	Neutral	Neutral	Neutral	Neutral	Neutral	Somewhat high priority	Neutral	Neutral	Somewhat high priority	Neutral	Somewhat high priority	Somewhat high priority	Neutral	Neutral	Somewhat high priority	Very low priority	66	Male	High school/GED	Caucasian		$75,000-$99,999	I have lived in Alabama for ____ year(s) (fill in the blank)	50	Outside a town with scattered neighbors	Yes	3	Residential		I live on my property
ADCNR	I somewhat like them	Decrease moderately	Extremely unimportant	Completely acceptable	Completely acceptable	Completely support	Somewhat support	Somewhat support	Somewhat support	Somewhat do not support	Somewhat unconcerned	Somewhat unconcerned	Somewhat unconcerned	Somewhat concerned	Somewhat concerned	Extremely concerned	Extremely concerned	Extremely concerned	Somewhat concerned	Somewhat concerned	Somewhat concerned	Extremely concerned	Neutral	High priority	Low priority	Somewhat high priority	Very high priority	Somewhat low priority	Somewhat low priority	Very high priority	Somewhat high priority	High priority	Very high priority	Very low priority	56	Male	Bachelor's degree	Native American		$75,000-$99,999	I have lived in Alabama for ____ year(s) (fill in the blank)	55	Outside a town with scattered neighbors	Yes	48	Farming		Once a week
ADCNR	I am neutral towards them	Decrease moderately	Slightly important	Completely acceptable	Somewhat unacceptable	Completely support	Completely support	Completely support	Completely support	Somewhat do not support	Somewhat concerned	Extremely concerned	Somewhat unconcerned	Somewhat concerned	Totally unconcerned	Somewhat concerned	Somewhat concerned	Somewhat concerned	Somewhat unconcerned	Somewhat unconcerned	Somewhat concerned	Somewhat unconcerned	Neutral	Somewhat high priority	Very low priority	Somewhat high priority	Low priority	Somewhat high priority	Somewhat low priority	Somewhat high priority	Neutral	Neutral	Somewhat high priority	Very low priority	1966	Male	Bachelor's degree	Caucasian		$100,000-$149,999	I have lived in Alabama for ____ year(s) (fill in the blank)	51	Town/city with many neighbors	No
ADCNR	I dislike them	Completely eradicated	Neutral	Completely acceptable	Somewhat unacceptable	Somewhat support	Completely support	Somewhat support	Somewhat support	Somewhat do not support	Neutral	Extremely concerned	Somewhat concerned	Somewhat concerned	Extremely concerned	Extremely concerned	Extremely concerned	Extremely concerned	Somewhat concerned	Somewhat concerned	Somewhat concerned	Somewhat concerned	Somewhat unconcerned	Very high priority	Very low priority	Very high priority	Neutral	High priority	Somewhat high priority	Somewhat high priority	Somewhat high priority	Somewhat high priority	High priority	Very low priority	67	Male	Master's degree	Caucasian		$150,000 or more	I have lived in Alabama for ____ year(s) (fill in the blank)	50	Town/city with many neighbors	Yes	500	Hunting		Once a week
ADCNR	I like them	Stay the same	Extremely important	Neutral	Somewhat unacceptable	Completely support	Completely support	Completely support	Completely support	Neutral	Somewhat concerned	Extremely concerned	Neutral	Extremely concerned	Extremely concerned	Extremely concerned	Extremely concerned	Extremely concerned	Somewhat unconcerned	Extremely concerned	Somewhat concerned	Somewhat concerned	Somewhat concerned	High priority	Low priority	Somewhat high priority	Somewhat high priority	High priority	Neutral	High priority	Very high priority	Very high priority	Very high priority	Very low priority	87	Male	High school/GED	Caucasian		$50,000-$74,999	I have lived in Alabama for ____ year(s) (fill in the blank)	30	Outside a town with scattered neighbors	Yes	2	Residential		I live on my property
ADCNR	I am neutral towards them	Decrease moderately	Slightly important	Somewhat unacceptable	Completely unacceptable	Completely support	Completely support	Completely support	Completely support	Completely support	Neutral	Extremely concerned	Neutral	Neutral	Somewhat concerned	Extremely concerned	Extremely concerned	Extremely concerned	Somewhat concerned	Extremely concerned	Extremely concerned	Somewhat concerned	Extremely concerned	High priority	Very low priority	Very high priority	Neutral	Neutral	Neutral	Somewhat high priority	Neutral	Somewhat high priority	Neutral	Very low priority	64	Male	Some high school	Caucasian			I have lived in Alabama for ____ year(s) (fill in the blank)	53	Rural area with few neighbors	Yes	5	Residential		I live on my property
ADCNR	I dislike them a lot	Completely eradicated	Extremely unimportant	Completely acceptable	Completely acceptable	Completely support	Completely support	Neutral	Do not support at all	Do not support at all	Totally unconcerned	Extremely concerned	Totally unconcerned	Totally unconcerned	Totally unconcerned	Somewhat concerned	Somewhat concerned	Extremely concerned	Totally unconcerned	Totally unconcerned	Extremely concerned	Neutral	Neutral	Very high priority	Very low priority	Very high priority	Neutral	Low priority	Very low priority	High priority	Very low priority	Somewhat high priority	Very low priority	Very low priority	1962	Male	Vocational/professional certification	Caucasian		$35,000-$49,999	I have lived in Alabama for ____ year(s) (fill in the blank)	50	Rural area with few neighbors	Yes	10	Residential		I live on my property
ADCNR	I dislike them a lot	Decreased drastically	Extremely important	Completely acceptable	Somewhat unacceptable	Somewhat support	Completely support	Completely support	Completely support	Completely support	Somewhat concerned	Extremely concerned	Somewhat unconcerned	Somewhat concerned	Totally unconcerned	Somewhat concerned	Somewhat concerned	Somewhat concerned	Extremely concerned	Extremely concerned	Extremely concerned	Somewhat concerned	Somewhat unconcerned	High priority	Very low priority	Very high priority	Very high priority	Somewhat high priority	High priority	Very high priority	High priority	High priority	Somewhat high priority	Very low priority	62	Male	High school/GED	Caucasian		$150,000 or more	I have lived in Alabama for ____ year(s) (fill in the blank)	55	Outside a town with scattered neighbors	No
ADCNR	I dislike them a lot	Completely eradicated	Extremely important	Completely acceptable	Completely acceptable	Completely support	Do not support at all	Neutral	Somewhat support	Do not support at all	Totally unconcerned	Somewhat unconcerned	Neutral	Neutral	Totally unconcerned	Neutral	Neutral	Neutral	Totally unconcerned	Somewhat concerned	Somewhat concerned	Neutral	Totally unconcerned	Very high priority	Very low priority	Very high priority	Neutral	Neutral	Neutral	Somewhat high priority	Very low priority	Somewhat low priority	Somewhat high priority	Neutral	57	Male	High school/GED	Caucasian		$75,000-$99,999	I have lived in Alabama for ____ year(s) (fill in the blank)	60	Rural area with few neighbors	Yes	540	Farming		I live on my property
ADCNR	I dislike them	Decreased drastically	Slightly important	Completely acceptable	Somewhat unacceptable	Completely support	Somewhat support	Neutral	Neutral	Neutral	Neutral	Somewhat concerned	Neutral	Somewhat concerned	Somewhat unconcerned	Extremely concerned	Somewhat concerned	Extremely concerned	Somewhat concerned	Somewhat concerned	Somewhat concerned	Somewhat concerned	Neutral	High priority	High priority	High priority	Somewhat high priority	High priority	Somewhat high priority	Somewhat high priority	High priority	Neutral	High priority	Neutral	59	Male	Some college, but no degree	Caucasian		$100,000-$149,999	I have lived in Alabama for ____ year(s) (fill in the blank)	58	Town/city with many neighbors	Yes	18	Hunting		I live on my property
ADCNR	I am neutral towards them	Decreased drastically	Slightly unimportant	Somewhat unacceptable	Completely unacceptable	Neutral	Neutral	Completely support	Completely support	Completely support	Somewhat concerned	Extremely concerned	Somewhat concerned	Neutral	Neutral	Extremely concerned	Extremely concerned	Somewhat concerned	Neutral	Somewhat concerned	Somewhat concerned	Somewhat concerned	Neutral	Somewhat high priority	Very low priority	Somewhat high priority	Neutral	High priority	Somewhat high priority	Somewhat high priority	Somewhat high priority	Neutral	Somewhat high priority	Somewhat low priority	54	Male	High school/GED	Caucasian		$75,000-$99,999	I have lived in Alabama for ____ year(s) (fill in the blank)	40	Outside a town with scattered neighbors	Yes	1.5 acre	Residential		I live on my property
ADCNR	I dislike them a lot	Decrease slightly	Extremely important	Somewhat unacceptable	Completely unacceptable	Completely support	Completely support	Completely support	Completely support	Completely support	Somewhat concerned	Extremely concerned	Extremely concerned	Extremely concerned	Somewhat concerned	Extremely concerned	Somewhat concerned	Extremely concerned	Extremely concerned	Extremely concerned	Extremely concerned	Extremely concerned	Extremely concerned	Somewhat high priority	Very low priority	Low priority	Somewhat high priority	Very high priority	Somewhat high priority	Somewhat high priority	Somewhat high priority	Somewhat high priority	Neutral	Very low priority	1962	Male	Some college, but no degree	Caucasian		Less than $14,999	I have lived in Alabama for ____ year(s) (fill in the blank)	55yrs	Town/city with many neighbors	No
ADCNR	I am neutral towards them	Decrease moderately	Extremely important	Completely unacceptable	Completely unacceptable	Do not support at all	Do not support at all	Do not support at all	Do not support at all	Do not support at all	Extremely concerned	Extremely concerned	Neutral	Neutral	Somewhat concerned	Extremely concerned	Extremely concerned	Extremely concerned	Totally unconcerned	Extremely concerned	Extremely concerned	Neutral	Extremely concerned	Somewhat high priority	Very high priority	Very high priority	High priority	Somewhat high priority	High priority	Somewhat high priority	Somewhat high priority	Neutral	High priority	Very low priority	67	Male	Bachelor's degree	Caucasian		$20,000-$24,999	I have lived in Alabama for ____ year(s) (fill in the blank)	40	Town/city with many neighbors	Yes	1	Residential		I live on my property
ADCNR	I dislike them	Completely eradicated	Extremely important	Somewhat unacceptable	Somewhat acceptable	Completely support	Completely support	Neutral	Completely support	Neutral	Somewhat concerned	Extremely concerned	Neutral	Somewhat concerned	Neutral	Extremely concerned	Extremely concerned	Extremely concerned	Somewhat concerned	Somewhat concerned	Somewhat concerned	Somewhat concerned	Extremely concerned	Very high priority	Very low priority	Very high priority	Very high priority	High priority	Somewhat low priority	Very high priority	Somewhat low priority	High priority	Very high priority	Very low priority	63	Male	Vocational/professional certification	Native American		$75,000-$99,999	I have lived in Alabama for ____ year(s) (fill in the blank)	54	Rural area with few neighbors	Yes	300	Leasing		I live on my property
ADCNR	I dislike them	Decreased drastically	Slightly important	Somewhat acceptable	Somewhat unacceptable	Neutral	Somewhat support	Completely support	Completely support	Completely support	Extremely concerned	Extremely concerned	Neutral	Somewhat concerned	Somewhat concerned	Extremely concerned	Extremely concerned	Extremely concerned	Extremely concerned	Extremely concerned	Extremely concerned	Extremely concerned	Extremely concerned	High priority	Very low priority	High priority	Somewhat high priority	High priority	Somewhat high priority	High priority	Somewhat high priority	Somewhat high priority	High priority	Very low priority	61	Male	High school/GED	Caucasian		$50,000-$74,999	I have lived in Alabama for ____ year(s) (fill in the blank)	56	Rural area with few neighbors	Yes	1	Residential		I live on my property
ADCNR	I like them a lot	Increase slightly	Neutral	Completely unacceptable	Completely unacceptable	Do not support at all	Do not support at all	Do not support at all	Do not support at all	Do not support at all	Extremely concerned	Extremely concerned	Totally unconcerned	Totally unconcerned	Extremely concerned	Totally unconcerned	Totally unconcerned	Totally unconcerned	Extremely concerned	Extremely concerned	Extremely concerned	Extremely concerned	Extremely concerned	Very low priority	Low priority	Very low priority	Low priority	Low priority	Very low priority	Very low priority	Very low priority	Very low priority	Very low priority	Very low priority	63	Male	Some high school	Caucasian		$100,000-$149,999	I have lived in Alabama for ____ year(s) (fill in the blank)	40	Rural area with few neighbors	Yes	15ac	Residential		I live on my property
ADCNR	I dislike them a lot	Completely eradicated	Extremely important	Completely acceptable	Completely acceptable	Completely support	Completely support	Completely support	Completely support	Somewhat do not support	Totally unconcerned	Extremely concerned	Extremely concerned	Extremely concerned	Totally unconcerned	Extremely concerned	Extremely concerned	Extremely concerned	Extremely concerned	Extremely concerned	Extremely concerned	Extremely concerned	Extremely concerned	Very high priority	Very low priority	Very high priority	High priority	Very high priority	Very high priority	Very high priority	Very high priority	High priority	Very high priority	Very low priority	58	Male	Master's degree	African American		$150,000 or more	I have lived in Alabama for ____ year(s) (fill in the blank)	59	Town/city with many neighbors	Yes	2.5	Residential		I live on my property
ADCNR	I am neutral towards them	Decreased drastically	Extremely important	Somewhat acceptable	Completely unacceptable	Completely support	Completely support	Completely support	Completely support	Completely support	Somewhat concerned	Extremely concerned	Totally unconcerned	Totally unconcerned	Totally unconcerned	Somewhat concerned	Somewhat concerned	Somewhat concerned	Somewhat concerned	Somewhat concerned	Somewhat concerned	Somewhat concerned	Somewhat unconcerned	Neutral	Very low priority	Very high priority	Somewhat high priority	Somewhat high priority	Somewhat high priority	High priority	Neutral	High priority	Somewhat high priority	Very low priority	57	Male	Bachelor's degree	Caucasian		$150,000 or more	I have lived in Alabama for ____ year(s) (fill in the blank)	51	Town/city with many neighbors	No
ADCNR	I somewhat dislike them	Decreased drastically	Extremely important	Completely unacceptable	Completely unacceptable	Do not support at all	Do not support at all	Do not support at all	Do not support at all	Somewhat do not support	Extremely concerned	Extremely concerned	Neutral	Neutral	Somewhat concerned	Somewhat unconcerned	Extremely concerned	Extremely concerned	Extremely concerned	Extremely concerned	Extremely concerned	Somewhat concerned	Somewhat concerned	Somewhat high priority	Very low priority	High priority	Somewhat high priority	Somewhat high priority	High priority	High priority	Neutral	Somewhat high priority	Somewhat high priority	Very low priority	58	Male	Bachelor's degree	Caucasian		$100,000-$149,999	I have lived in Alabama for ____ year(s) (fill in the blank)	45	Outside a town with scattered neighbors	Yes	1	Residential		I live on my property
[truncated: 1,252 more rows]

## Sheet: Metadata
Metadata
The columns presented in the database are numbered according to the survey question presented in Appendix 1.
